# Supplementary material for: Comparing acute versus AIDS ART initiation on HIV-1 integration sites and clonal expansion
Source: Signal Transduct Target Ther. 2025 Jan 10;10:23. doi: 10.1038/s41392-024-02113-7 (PMC11718275; doi:10.1038/s41392-024-02113-7)
Supplement: Supplementary file 2 — Supplementary Tables [file 41392_2024_2113_MOESM2_ESM.xlsx]

## Sheet: Supplementary Table 1
		Table S1: Main characteristics of study population
		Group	Patient ID	Sex (M/F)	Age (year)	Patient basic information						Patient information at sample detection
						Models of Transmission	Timing of ART initiation (days)	Baseline HIV RNA (copies/mL)	Baseline CD4+ cell count (cells/µL)	Baseline CD8+ cell count (cells/µL)	Comorbidities (opportunistic infections, tumors, etc.)	HIV RNA (copies/mL)	HIV LTR/Actin	ART regimen	ART duration (month)	CD4+ cell count (cells/µL)	CD8+ cell count (cells/µL)
		Acute-ART Group	1	M	65	Sexual behavior	86	1030000	15	1551	Pulmonary infection (Talaromyces marneffei); Herpes zoster; Liver cyst; Gallbladder stones	<100	0.440415	TDF/3TC/EFV	1427	271	837
			2	M	33	Sexual behavior	60	1178000	640	1330	/	<100	0.56443	E/C/F/TAF	2281	749	1151
			3	M	34	Homosexual behavior	7	2250000	128	528	Pulmonary infection (unknown pathogen); Candida albicans infection	＜100	0.5563	TDF/3TC/LPV/r	1749	696	919
			4	M	34	Homosexual behavior	129	73700	571	1022	Syphilis infection	<100	0.750793	BIC/FTC/TAF	1882	1358	1062
			5	M	53	Sexual behavior	10	2080000	249	979	Syphilis infection; Liver abscess	1937500	0.519635	TDF/3TC/EFV	7	182	948
			6	M	37	Sexual behavior	76	125000	462	1160	Pulmonary infection (unknown pathogen)	<100	0.55087	TDF/3TC/EFV	1076	31	599
			7	M	36	Homosexual behavior	147	2630000	432	978	Perianal abscess	<100	0.457551	3TC/DTG	2140	529	549
			8	M	24	Homosexual behavior	21	63600	46	972	Pulmonary infection (Pneumocystis jirovecii); Epstein-Barr virus infection	<100	0.40203	TDF/3TC/EFV	553	245	1302
			9	M	39	Heterosexual behavior	14	184000	303	1987	/	<100	0.818545	3TC/TDF/EFV	1804	825	1735
			10	M	51	Sexual behavior	63	314000	540	1071	/	<100	0.778634	3TC/LPV/r/TDF	1973	737	594
			11	M	30	Sexual behavior	40	163000	526	1770	Perianal abscess; Diabetes; Diabetic ketoacidosis; Chronic hepatitis B	<100	0.815667	3TC/TAF/EFV	1417	813	570
			12	M	40	Sexual behavior	17	1480	729	578	/	1480	0.623257	TDF/3TC/EFV	8	739	447
			13	M	40	Homosexual behavior	29	21400000	173	489	/	21400000	0.541293	TDF/3TC/EFV	4	173	489
			14	M	29	Homosexual behavior	75	63700	319	1531	/	＜100	0.519635	TDF/3TC/EFV	1579	812	1611
			15	M	27	Homosexual behavior	64	1600000	213	1684	/	1560000	0.55087	TDF/3TC/EFV	12	213	1684
			16	M	31	Homosexual behavior	33	20700	534	702	/	13400	0.620097	TDF/3TC/LPV/r	14	534	702
			17	M	31	Homosexual behavior	34	20400	434	602	/	1230	0.51625	TDF/3TC/LPV/r	26	962	821
			18	M	21	Homosexual behavior	31	3140000	274	862	/	2140000	0.455024	BIC/FTC/TAF	40	274	862
			19	M	21	Homosexual behavior	35	3120000	265	854	/	1980000	0.47627	BIC/FTC/TAF	54	548	1029
			20	M	21	Homosexual behavior	33	3040000	269	849	/	<100	0.379267	BIC/FTC/TAF	208	518	1105
			21	M	28	Homosexual behavior	70	29400	369	569	/	27400	0.511252	3TC/TDF/LPV/r	29	369	569
			22	M	21	Sexual behavior	23	35000	333	963	Syphilis infection	34300	0.570154	TDF/3TC/LPV/r	11	333	963
			23	M	21	Sexual behavior	25	31200	313	863	Syphilis infection; Perianal abscess	＜100	0.447139	TDF/3TC/LPV/r	179	473	1159
			24	M	37	Homosexual behavior	50	213000	465	1179	/	203000	0.405214	BIC/FTC/TAF	28	465	1179
			25	M	37	Homosexual behavior	54	203000	440	1002	Chronic hepatitis B	＜100	0.427115	BIC/FTC/TAF	374	485	1058
			26	M	23	Homosexual behavior	25	724000	713	1106	/	＜100	0.531685	BIC/FTC/TAF	89	713	1106
			27	M	40	Sexual behavior	46	1340000	419	896	/	＜100	0.559871	3TC/TDF/LPV/r	175	446	273
			28	M	32	Homosexual behavior	30	1370000	258	2586	/	＜100	0.451352	BIC/FTC/TAF	358	498	1178
			29	M	38	Homosexual behavior	72	565000	171	558	/	＜100	0.592342	TDF/3TC/EFV	91	443	597
			30	M	29	Homosexual behavior	100	1190000	337	1152	/	＜100	0.484121	BIC/FTC/TAF	95	498	428
			31	M	32	Sexual behavior	22	490000	323	2121	/	＜100	0.491241	BIC/FTC/TAF	588	576	857
			32	M	23	Sexual behavior	28	20000	561	1172	/	18800	0.639759	BIC/FTC/TAF	14	566	712
			33	M	26	Homosexual behavior	50	4850000	541	1043	/	＜100	0.468392	BIC/FTC/TAF	174	613	746
			34	M	30	Homosexual behavior	74	2050000	205	1157	Syphilis infection	2050000	0.400575	BIC/FTC/TAF	14	205	1157
			35	M	30	Homosexual behavior	69	1950000	212	1009	Syphilis infection; Chronic hepatitis B	1870000	0.439487	BIC/FTC/TAF	29	221	1094
			36	M	34	Homosexual behavior	60	271000	817	1276	/	＜100	0.451893	BIC/FTC/TAF	316	1142	1270
			37	M	26	Homosexual behavior	30	1460000	198	2208	Syphilis infection	1270	0.368919	BIC/FTC/TAF	113	333	602
			38	M	35	Homosexual behavior	66	574000	276	1219	Acute Hepatitis C infection	＜100	0.457551	TDF/3TC/EFV	169	600	789
			39	M	36	Homosexual behavior	60	41400	444	1578	/	＜100	0.454382	BIC/FTC/TAF	463	560	1059
			40	M	34	Homosexual behavior	30	695000	203	1195	/	＜100	0.40203	BIC/FTC/TAF	547	492	980
			41	M	29	Homosexual behavior	21	2270	470	801	/	＜100	0.505204	BIC/FTC/TAF	147	474	535
			42	M	82	Sexual behavior	60	2580000	39	369	Pulmonary infection (unknown pathogen); Renal insufficiency; Hypertension; Diabetes; Lacunar cerebral infarction	2180000	0.3779	3TC/TDF/LPV/r	28	39	369
			43	M	26	Homosexual behavior	30	11700	536	839	/	＜100	0.411205	BIC/FTC/TAF	350	937	754
			44	M	27	Sexual behavior	41	146000	535	3092	Adult-onset Still's disease	＜100	0.427234	BIC/FTC/TAF	316	777	971
			45	M	28	Homosexual behavior	30	2470000	441	2315	Pulmonary infection (unknown pathogen)	＜100	0.485077	BIC/FTC/TAF	461	1293	1182
			46	M	28	Homosexual behavior	32	2270000	432	2015	Pulmonary infection (unknown pathogen); Perianal abscess	＜100	0.550823	BIC/FTC/TAF	636	1342	1226
			47	M	28	Homosexual behavior	5	1040	545	3316	/	＜100	0.425705	BIC/FTC/TAF	502	900	1064
			48	M	28	Homosexual behavior	30	102000	285	721	Syphilis infection	＜100	0.480348	BIC/FTC/TAF	615	485	697
			49	M	40	Homosexual behavior	40	587000	345	1706	/	92100	0.456419	BIC/FTC/TAF	55	345	1706
			50	M	42	Homosexual behavior	45	7350000	327	359	/	＜100	0.414462	BIC/FTC/TAF	619	545	804
			51	M	31	Homosexual behavior	70	97200	328	1108	/	13200	0.427865	LPV/r/ATZ/3TC	16	328	1108
			52	M	31	Homosexual behavior	74	97200	314	1008	/	＜100	0.474653	LPV/r/ATZ/3TC	54	345	1050
			53	M	29	Homosexual behavior	89	279000	442	1412	Syphilis infection	214000	0.452033	BIC/FTC/TAF	29	465	1387
			54	M	29	Homosexual behavior	92	279000	422	1213	/	98000	0.483187	BIC/FTC/TAF	57	511	859
		AIDS-ART Group	55	F	46	Bloodborne Transmission	/	231000	21	1345	Bacterial pneumonia	＜100	0.639241	BIC/FTC/TAF	1723	313	840
			56	M	22	Sexual behavior	/	74000	187	828	Pneumocystis pneumonia	＜100	0.55	TDF/3TC/EFV	853	381	844
			57	M	59	Sexual behavior	/	5060000	21	186	Myocarditis; Pulmonary tuberculosis	6330	0.639241	GCV/3TC/AZT	65	207	741
			58	M	28	Homosexual behavior	/	35100	333	1406	Talaromyces marneffei; Anal fistula; Cytomegalovirus infection; Chronic hepatitis B	＜100	0.53	TDF/3TC/EFV	2710	627	912
			59	M	51	Homosexual behavior	/	1340000	238	1129	Pulmonary infection (unknown pathogens); Gastrointestinal fungal infection Severe osteoporosis; Type 2 diabetes; Chronic hepatitis C; Inflammatory pseudotumor in the left eye	＜100	0.51	DTG/3TC/TAF	4850	551	712
			60	M	33	Homosexual behavior	/	411000	12	138	Pulmonary infection (Pneumocystis jirovecii, mixed fungal and bacterial infection); Cytomegalovirus infection; Oral Candida albicans infection	＜100	0.604279	TDF/3TC/EFV	1192	200	796
			61	F	51	Sexual behavior	/	500	2	1423	Sepsis	＜100	0.57339	BIC/FTC/TAF	8063	516	888
			62	M	38	Sexual behavior	/	61300	752	832	Liver cirrhosis; Cryptococcal meningitis	＜100	0.524988	3TC/TDF/EFV	715	542	646
			63	M	43	Sexual behavior	/	955000	5	257	Oral Candida albicans infection; Interstitial pneumonia	＜100	0.665245	3TC/DTG	536	223	948
			64	M	28	Homosexual behavior	/	572	3	467	Cytomegalovirus pneumonia and retinitis; Pulmonary infection (Streptococcus mutans)	＜100	0.817542	DTG/3TC/TDF	625	718	587
			65	M	58	Homosexual behavior	/	5880	342	330	Herpes zoster	＜100	0.73	BIC/FTC/TAF	1881	498	293
			66	M	54	Sexual behavior	/	1340000	69	691	Toxoplasmosis; Pulmonary infection (unkown pathogens); Oral Candida albicans infection	＜100	0.62	3TC/TDF/EFV	1209	334	444
			67	M	49	Sexual behavior	/	457000	253	2004	Cryptococcal meningitis	＜100	0.54	AZT/3TC/EFV	3464	768	701
			68	M	35	Homosexual behavior	/	364000	217	848	Lung cancer	＜100	0.46	AZT/EFV	3657	390	735
			69	M	57	Homosexual behavior	/	3200000	190	1273	Bronchitis; Chronic hepatitis B	＜100	0.43	E/C/F/TAF	763	402	1739
			70	M	50	Homosexual behavior	/	2250000	88	323	Cryptococcal meningitis; Pulmonary infection (unknown pathogen)	4930	0.45	ANV/TDF/3TC	1684	90	280
			71	M	30	Homosexual behavior	/	1200000	8	216	Severe pneumonia; Talaromycosis (blood)	<100	0.38	E/C/F/TAF	1036	318	1253
			72	M	50	Homosexual behavior	/	7860000	22	888	Tuberculosis; Cytomegalovirus infection; Human Herpesvirus Type 2 infection; Herpes zoster	<100	0.38	TDF/3TC/NVP	1951	118	774
			73	M	26	Homosexual behavior	/	268000	496	1242	Tuberculosis	<100	0.74	3TC	391	841	943
			74	M	26	Sexual behavior	/	67400	25	350	Progressive Multifocal Leukoencephalopathy; Staphylococcus aureus infection	<100	0.87	TDF/3TC/DTG	403	190	826
			75	F	66	Sexual behavior	/	933000	280	1201	Bacterial pneumonia	<100	0.963389	3TC/AZT/KLZ	1952	562	574
			76	M	43	Sexual behavior	/	6910000	55	700	Pneumonia	<100	0.693429	3TC/KLZ/TDF	1906	496	789
			77	M	53	Sexual behavior	/	101000	73	1140	Extrapulmonary tuberculosis; Chronic hepatitis B	<100	0.641757	TDF/3TC/KLZ	1568	386	1329
			78	M	67	Sexual behavior	/	40400	260	749	Pleural effusion	＜100	0.704312	3TC/KLZ	1654	319	440
			79	M	36	Sexual behavior	/	121000	381	1767	Lymphoma	<100	0.833452	3TC/EFV/TDF	1949	710	985
			80	M	51	Sexual behavior	/	572000	91	1427	Pneumocystis pneumonia	<100	0.635147	E/C/F/TAF	1092	156	864
			81	M	38	Sexual behavior	/	236000	166	1986	Cytomegalovirus pneumonia	<100	0.802391	3TC/EFV/TDF	1906	525	855
			82	M	60	Sexual behavior	/	1470000	14	167	Pulmonary infection (Pneumocystis jirovecii, mixed fungal, bacterial infection); Oral Candida albicans infection	<100	0.836678	E/C/F/TAF	1480	479	374
			83	M	49	Homosexual behavior	/	51200	150	1114	Fungal infection	<100	0.91	3TC/LPV/r	4966	559	648
			84	M	47	Sexual behavior	/	3710	323	/1058	Tuberculosis	<100	0.727692	BIC/FTC/TAF	1967	718	629
			85	M	62	Sexual behavior	/	3670000	56	1009	Pulmonary tuberculosis; Oral Candida albicans infection; Cytomegalovirus retinitis	<100	0.66463	TDF/DTG/3TC	89	56	733
			86	F	53	Sexual behavior	/	4510000	15	55	Pneumocystis pneumonia; Fungal infection	<100	0.744487	TDF/3TC/DTG	984	813	570
			87	F	47	Sexual behavior	/	112000	113	603	Onychomycosis with infection; Pulmonary infection (Klebsiella pneumoniae, Pneumocystis jirovecii, fungal infection)	112000	0.756644	BIC/FTC/TAF	5	490	544
			88	M	50	Homosexual behavior	/	258000	301	864	Tuberculosis; Epstein-Barr virus; Herpes Simplex Virus Type 1 infection	258000	0.817542	BIC/FTC/TAF	5	301	864
			89	M	38	Sexual behavior	/	295000	100	1065	Pulmonary infection (Pneumocystis jirovecii; fungal pneumonia); Oral Candida albicans infection; NTM (Nontuberculous mycobacterial infection) with gastrointestinal bleeding	125000	0.750793	BIC/FTC/TAF	365	48	849
			90	M	32	Homosexual behavior	/	1730	473	1391	Tuberculosis	＜100	0.734288	BIC/FTC/TAF	2884	1035	867
		Acute Group: peple living with HIV (PLWH) who initating ART during acute stage; AIDS Group: PLWH who initating ART during AIDS stage; ART Duration, days from Antiviral treatment initiation to sample detection; CD4+ cell count (cells/µL), CD4+ cell count (cells/µL) at the time of sample detection; CD8+ cell count (cells/µL), CD8+ cell count (cells/µL) at the time of sample detection; M, male; F, f…

## Sheet: Supplementary Table 2
	Table S2: Variables of the studied cohort (IQR, interquartile range)
	Variables	Acute-ART Group		AIDS-ART Group
		Median	IQR	Median	IQR
	Age (year)	31.00	28.00-36.75	48.00	35.75-53.00
	Timing of ART initiation (days) (baseline)	40.50	30.00-68.25	/	/
	HIV RNA (copies/mL) (baseline)	402000.00	79575.00-1862500.00	281500.00	65875.00-1340000.00
	CD4+ cell count (cells/µL) (baseline)	341.00	266.00-468.75	106.50	21.75-265.00
	CD8+ cell count (cells/µL) (baseline)	1088.50	856.00-1501.25	876.00	437.75-1249.75
	HIV RNA (copies/mL) (at sample detection)	100.00	100.00-25250	100.00	100.00-100.00
	HIV LTR/Actin (at sample detection)	0.48	0.44-0.55	0.66	0.55-0.75
	ART duration (month) (at sample detection)	174.50	29.00-579.25	1524.00	692.50-1951.25
	CD4+ cell count (cells/µL) (at sample detection)	504.50	345.00-731.00	440.50	281.50-559.75
	CD8+ cell count (cells/µL) (at sample detection)	955.50	698.25-1140.25	781.50	618.50-864.75

## Sheet: Supplementary Table 3
	Table S3: Information of Integration Sites per Sample
	Patient_ID	ART group	Richness	Eveness	PMD	UIS count	UIS seq count
	1	Acute	6.06609	1.69994	-1.36088	67	15913
	2	Acute	6.56986	0.469158	-3.70083	95	12892
	3	Acute	8.48382	4.19162	-0.0342085	358	804
	4	Acute	8.70736	6.3366	1.41836	418	889
	5	Acute	6.71425	3.69995	0.295688	105	5926
	6	Acute	5.32193	1.65375	-1.14932	40	19351
	7	Acute	4.16993	1.48962	-0.847448	18	9778
	8	Acute	5.85798	0.628558	-3.05653	58	16193
	9	Acute	5.24793	1.05808	-1.98544	38	37329
	10	Acute	8.99435	3.30349	-0.784656	510	622
	11	Acute	5.9542	5	2.38957	62	64
	12	Acute	8.7039	4.83665	0.322701	417	1343
	13	Acute	7.11894	3.44846	-0.0900171	139	262
	14	Acute	9.20945	5.17969	0.362171	592	1631
	15	Acute	4	0.128324	-4.91509	16	235
	16	Acute	3.70044	1.926	0.118243	13	19
	17	Acute	9.34873	6.8507	1.45546	652	2770
	18	Acute	6.08746	0.00590823	-10.0075	68	44288
	19	Acute	8.44708	4.01886	-0.139942	349	1232
	20	Acute	5.2854	0.0221917	-7.88978	39	19064
	21	Acute	7.06609	1.90878	-1.43397	134	383
	22	Acute	6.04439	1.66104	-1.39995	66	623
	23	Acute	4.16993	0.00057676	-12.8196	18	110086
	24	Acute	6.98868	4.1375	0.5372	127	264
	25	Acute	7.30378	3.62709	-0.0195976	158	556
	26	Acute	7.36632	1.52996	-1.93157	165	19146
	27	Acute	6.12928	1.77097	-1.29923	70	372
	28	Acute	9.77149	5.50484	0.367596	874	2679
	29	Acute	8.30834	5.97346	1.35522	317	377
	30	Acute	7.74819	5.89239	1.66681	215	297
	31	Acute	8.55459	5.16189	0.605463	376	537
	32	Acute	2.80735	1.37851	-0.0517364	7	13
	33	Acute	4.64386	2.41504	0.115766	25	48
	34	Acute	6.24793	1.05385	-2.3012	76	928
	35	Acute	5.52356	0.501931	-3.3226	46	211
	36	Acute	7.2384	5.67243	1.8569	151	204
	37	Acute	7.08746	5.32193	1.59184	136	160
	38	Acute	5.12928	0.0282986	-7.4939	35	10451
	39	Acute	7.37504	6.10154	2.26037	166	206
	40	Acute	7.44294	5.82655	1.84987	174	454
	41	Acute	3	3		8	16
	42	Acute	7.26679	5.224	1.35462	154	598
	43	Acute	6.80735	0.975973	-2.57892	112	45732
	44	Acute	4.16993	3	1.35855	18	48
	45	Acute	7.78136	5.43045	1.20786	220	690
	46	Acute	7.88874	6.08746	1.75682	237	680
	47	Acute	5.67243	3.97728	1.23037	51	126
	48	Acute	7.25739	5.10554	1.24648	153	482
	49	Acute	7	4.06609	0.470817	128	402
	50	Acute	7.2384	5.6865	1.8735	151	412
	51	Acute	6.44294	5.10154	1.92719	87	206
	52	Acute	6.24793	0.869792	-2.62836	76	6056
	53	Acute	3.70044	0.00805233	-8.84093	13	2156
	54	Acute	4.45943	4.45943		22	44
	55	AIDS	4.32193	1.77326	-0.523337	20	11270
	56	AIDS	6.33985	0.086264	-6.17978	81	1654
	57	AIDS	6.52356	0.324545	-4.25555	92	8553
	58	AIDS	7.91289	0.444004	-4.07225	241	1744
	59	AIDS	7.17991	0.0751268	-6.56332	145	4789
	60	AIDS	6.47573	2.01763	-1.14377	89	4859
	61	AIDS	9.31288	1.11782	-2.87407	636	3494
	62	AIDS	7.62936	0.246393	-4.90516	198	10809
	63	AIDS	8.60733	0.177852	-5.5667	390	7346
	64	AIDS	3.90689	1.37605	-0.879084	15	11828
	65	AIDS	9.43463	6.8419	1.39993	692	803
	66	AIDS	4.80735	1.19918	-1.58922	28	411
	67	AIDS	5.08746	1.18798	-1.71476	34	6049
	68	AIDS	6.33985	0.518098	-3.49016	81	17560
	69	AIDS	5.83289	2.23714	-0.684641	57	14818
	70	AIDS	7.6865	0.955602	-2.81632	206	11039
	71	AIDS	7.85175	4.93369	0.75766	231	489
	72	AIDS	6.56986	0.0128916	-8.99045	95	30463
	73	AIDS	5.64386	0.946233	-2.31166	50	34078
	74	AIDS	7.79442	5.62936	1.37856	222	495
	75	AIDS	8.9571	3.84472	-0.411116	497	704
	76	AIDS	5.80735	1.11843	-2.06778	56	15556
	77	AIDS	7.01123	1.60417	-1.75302	129	24200
	78	AIDS	4	1.60087	-0.58366	16	14138
	79	AIDS	4.64386	0.300855	-3.85155	25	24858
	80	AIDS	3.16993	0.447977	-2.60314	9	39531
	81	AIDS	6.50779	0.267827	-4.54217	91	1930
	82	AIDS	7	0.920744	-2.72302	128	9261
	83	AIDS	6.04439	1.95896	-1.0604	66	15699
	84	AIDS	9.44915	3.47805	-0.77972	699	858
	85	AIDS	6.2854	2.78522	-0.329643	78	23603
	86	AIDS	6.87036	1.90081	-1.3865	117	22607
	87	AIDS	9.12153	6.21674	1.09773	557	595
	88	AIDS	7.8392	0.905492	-2.93685	229	6056
	89	AIDS	8.37504	0.0485625	-7.42172	332	11178
	90	AIDS	7.12928	1.30435	-2.15892	140	11336

## Sheet: Supplementary Table 4
Table S4: Comprehensive List of Integration Sites
Patient_ID	Gene symbol	Chromosome	Integration.Locus	Upstream.of.TTS..bp.	In.Gene.Distance.to.TSS..bp.	Position	ART group	Count_percent	Sequence.Count
1	XPO1	2	61504892	0	33391	NM_003400_Intron4	Acute	0.307992	4898
1	ATP11B	3	182861432	0	67929	NM_014616_Intron12	Acute	0.291832	4641
1	USP14	18	208286	0	49803	NM_001037334_Intron12	Acute	0.0810539	1289
1	IKZF3	17	39848703	0	15485	NM_001284515_Intron1	Acute	0.0616236	980
1	UXT-AS1	23	47663252	0	0	NA	Acute	0.0454002	722
1	PARP11	12	3830009	0	43439	NM_020367_Exon2	Acute	0.0384833	612
1	ANKS1A	6	34965205	0	75944	NM_015245_Intron1	Acute	0.0292398	465
1	SGK223	8	8407594	25760	0	TSS_up_100000	Acute	0.0261586	416
1	LINC00603	5	40195339	0	0	NA	Acute	0.0244608	389
1	TCF12	15	56964307	0	45672	NM_207036_Intron3	Acute	0.0212539	338
1	IKZF3	17	39790208	0	73980	NM_001284515_Intron4	Acute	0.0188644	300
1	NUP93	16	56802095	0	71990	NM_014669_Intron4	Acute	0.0180469	287
1	RBL1	20	37032306	0	63694	NM_002895_Intron16	Acute	0.0106269	169
1	IRX5	16	55044784	0	0	NA	Acute	0.00955795	152
1	SNX12	23	71046358	0	0	NA	Acute	0.0080488	128
1	NOL6	9	33460345	0	0	NA	Acute	0.00471609	75
1	UXT-AS1	23	47662512	0	0	NA	Acute	0.000125762	2
1	GRB14	2	164252818	0	0	NA	Acute	0.000125762	2
1	GALNT13	2	154139428	0	267530	NM_052917_Intron3	Acute	0.000125762	2
1	MYCN	2	15985480	0	0	NA	Acute	0.000125762	2
1	MIR4786	2	239915265	0	0	NA	Acute	0.000125762	2
1	SP4	7	21447683	0	19612	NM_003112_Intron3	Acute	6.28812e-05	1
1	RFX8	2	101414939	0	59764	NM_001145664_Intron6	Acute	6.28812e-05	1
1	SLIT2	4	19433488	820076	0	NA	Acute	6.28812e-05	1
1	FBXW7	4	152527785	0	7248	NM_033632_Intron1	Acute	6.28812e-05	1
1	BBS9	7	33369312	0	239772	NM_001033604_Intron16	Acute	6.28812e-05	1
1	CLDN17	21	30115350	0	0	NA	Acute	6.28812e-05	1
1	NOX3	6	155427022	0	28881	NM_015718_Intron9	Acute	6.28812e-05	1
1	TSHZ3	19	31093205	0	0	NA	Acute	6.28812e-05	1
1	NGF	1	115367590	29354	0	TSS_up_100000	Acute	6.28812e-05	1
1	LOC101929123	4	17124785	0	0	NA	Acute	6.28812e-05	1
1	MICAL3	22	17827952	0	196607	NM_015241_Intron21	Acute	6.28812e-05	1
1	SLC7A1	13	29634376	38688	0	TSS_up_100000	Acute	6.28812e-05	1
1	SLIT3	5	168746327	0	554802	NM_001271946_Intron20	Acute	6.28812e-05	1
1	MCCC2	5	71644090	0	56802	NM_022132_Intron12	Acute	6.28812e-05	1
1	MIR4472-2	12	116410869	0	0	NA	Acute	6.28812e-05	1
1	CELSR1	22	46470102	0	67068	NM_014246_Intron1	Acute	6.28812e-05	1
1	BAZ2B	2	159313331	0	0	NA	Acute	6.28812e-05	1
1	TANC1	2	159114332	0	145698	NM_001145909_Intron4	Acute	6.28812e-05	1
1	CUEDC1	17	57896503	0	58820	NM_001271875_Intron1	Acute	6.28812e-05	1
1	LHX5	12	113459521	0	0	NA	Acute	6.28812e-05	1
1	STEAP2-AS1	7	90210667	0	968	NR_110029_Intron1	Acute	6.28812e-05	1
1	LSM11	5	157766614	0	0	NA	Acute	6.28812e-05	1
1	CNTNAP5	2	125162841	0	0	NA	Acute	6.28812e-05	1
1	CBLN4	20	56072663	67191	0	TSS_up_100000	Acute	6.28812e-05	1
1	VPS13B	8	99228985	0	215719	NM_152564_Intron17	Acute	6.28812e-05	1
1	ST3GAL6	3	98755745	0	23509	NM_001271146_Intron1	Acute	6.28812e-05	1
1	DPP10	2	115274088	0	812485	NM_001178036_Intron2	Acute	6.28812e-05	1
1	LINC01288	8	34458090	325831	0	NA	Acute	6.28812e-05	1
1	ANKHD1-EIF4EBP3	5	140404982	0	3168	NM_020690_Intron1	Acute	6.28812e-05	1
1	EP400	12	132055080	0	105160	NM_015409_Intron44	Acute	6.28812e-05	1
1	ADAMTS3	4	72243332	0	0	NA	Acute	6.28812e-05	1
1	LOC101928851	4	57762172	0	0	NA	Acute	6.28812e-05	1
2	ARIH2	3	48960067	0	41219	NM_006321_Intron3	Acute	0.72252	9314
2	BLOC1S5-TXNDC5	6	8055569	0	8845	NR_037616_Intron2	Acute	0.26344	3396
2	GCGR	17	81793437	10695	0	TSS_up_100000	Acute	0.000465441	6
2	SLC8A1-AS1	2	39865562	52072	0	TSS_up_100000	Acute	0.000387868	5
2	C8orf4	8	40157680	0	0	NA	Acute	0.000310294	4
2	LINC00299	2	8153689	0	174730	NR_034135_Intron7	Acute	0.000310294	4
2	LINC01177	16	9287371	0	0	NA	Acute	0.000232721	3
2	TNS3	7	46945139	0	0	NA	Acute	0.000232721	3
2	PBX1	1	164419282	140078	0	NA	Acute	0.000232721	3
2	HHEX	10	92692141	0	2217	NM_002729_Intron1	Acute	0.000232721	3
2	LINC00676	13	109654976	73298	0	TSS_up_100000	Acute	0.000232721	3
2	AKAP6	14	32610974	0	281701	NM_004274_Intron7	Acute	0.000232721	3
2	SNTG2	2	1116818	0	165950	NM_018968_Intron4	Acute	0.000232721	3
2	RIMS3	1	40649344	0	16308	NM_014747_Intron1	Acute	0.000232721	3
2	LRRC4C	11	40952858	0	506778	NM_001258419_Intron1	Acute	0.000232721	3
2	PRUNE2	9	76772889	0	133198	NM_015225_Intron6	Acute	0.000232721	3
2	LINC01482	17	68705278	0	0	NA	Acute	0.000232721	3
2	PLCB4	20	9090253	0	21199	NM_001172646_Intron1	Acute	0.000232721	3
2	CTB-7E3.1	5	166099389	0	0	NA	Acute	0.000155147	2
2	NEDD4L	18	58159057	0	114679	NM_001144967_Intron1	Acute	0.000155147	2
2	CROCCP2	1	16617381	0	0	NA	Acute	0.000155147	2
2	TMTC4	13	100612636	0	62299	NM_001079669_Intron15	Acute	0.000155147	2
2	LINC01533	19	31844897	180965	0	NA	Acute	0.000155147	2
2	LINC00692	3	26033015	159320	0	NA	Acute	0.000155147	2
2	LINC01271	20	50377472	56130	0	TSS_up_100000	Acute	0.000155147	2
2	MROH9	1	170976156	0	40685	NM_001163629_Intron8	Acute	0.000155147	2
2	KCNIP1	5	170503686	0	150199	NM_001034838_Intron1	Acute	0.000155147	2
2	SND1	7	127758102	0	105954	NM_014390_Intron10	Acute	0.000155147	2
2	DZIP3	3	108600934	0	11444	NM_014648_Intron1	Acute	0.000155147	2
2	SRRM4	12	119164585	0	0	NA	Acute	0.000155147	2
2	LINC00159	21	32077233	0	0	NA	Acute	0.000155147	2
2	ADARB2	10	1443496	0	293980	NM_018702_Intron1	Acute	0.000155147	2
2	LOC100132831	23	40925041	91845	0	TSS_up_100000	Acute	0.000155147	2
2	ZNF30	19	34934808	0	7905	NM_001099437_Intron4	Acute	0.000155147	2
2	LINC00320	21	20351824	0	0	NA	Acute	0.000155147	2
2	LAMC3	9	130990635	18482	0	TSS_up_100000	Acute	0.000155147	2
2	TG	8	133158249	0	0	NA	Acute	0.000155147	2
2	TENM1	23	125112173	148356	0	NA	Acute	0.000155147	2
2	PDE5A	4	119563795	0	63492	NM_033430_Intron5	Acute	0.000155147	2
2	NCAM1	11	113243003	0	281756	NM_001076682_Intron16	Acute	0.000155147	2
2	RBM19	12	113994514	28143	0	TSS_up_100000	Acute	0.000155147	2
2	ARHGAP24	4	85292330	182801	0	NA	Acute	0.000155147	2
2	ESRRG	1	216622618	0	467027	NM_206594_Intron5	Acute	0.000155147	2
2	LOC283856	16	56127249	0	63845	NR_027078_Intron2	Acute	0.000155147	2
2	SATB1-AS1	3	18481936	0	36699	NR_125803_Intron4	Acute	0.000155147	2
2	TTTY13	24	21592059	0	2607	NR_001537_Intron1	Acute	0.000155147	2
2	C10orf11	10	75709917	72844	0	TSS_up_100000	Acute	0.000155147	2
2	BLOC1S5-TXNDC5	6	8046300	0	18114	NR_037616_Intron2	Acute	0.000155147	2
2	CTNNA2	2	80639801	0	1126867	NM_001282597_Intron18	Acute	0.000155147	2
2	ZNF275	23	153382784	0	0	NA	Acute	0.000155147	2
2	ICE1	5	5820575	0	0	NA	Acute	0.000155147	2
2	RAPGEF4	2	173035010	0	213423	NM_001100397_Intron24	Acute	0.000155147	2
2	EPHB1	3	135069957	0	274700	NM_004441_Intron3	Acute	0.000155147	2
2	LPAL2	6	160489633	0	21491	NR_028092_Intron3	Acute	0.000155147	2
2	SORCS3	10	104999129	0	358028	NM_014978_Intron4	Acute	0.000155147	2
2	CDH11	16	63621929	0	0	NA	Acute	0.000155147	2
2	PDE9A	21	42739170	0	85418	NM_002606_Intron7	Acute	0.000155147	2
2	PXDNL	8	51451840	0	357605	NM_144651_Intron10	Acute	0.000155147	2
2	NAMPT	7	106248005	0	0	NA	Acute	0.000155147	2
2	SLITRK6	13	85752931	0	0	NA	Acute	0.000155147	2
2	ARHGAP42	11	100915737	0	228061	NM_152432_Intron5	Acute	0.000155147	2
2	CFAP46	10	132821823	0	120762	NM_001200049_Intron50	Acute	0.000155147	2
2	COL6A5	3	130439931	0	94415	NM_001278298_Intron34	Acute	0.000155147	2
2	CDH13	16	83699814	0	1073020	NM_001257_Intron10	Acute	0.000155147	2
2	HPS1	10	98421976	0	24971	NM_000195_Intron17	Acute	0.000155147	2
2	MAD1L1	7	1888513	0	344435	NM_001304524_Intron16	Acute	0.000155147	2
2	ASZ1	7	117428517	994	0	TSS_up_100000	Acute	0.000155147	2
2	CDH2	18	28571535	394054	0	NA	Acute	0.000155147	2
2	BIVM-ERCC5	13	102812154	0	5008	NM_001204425_Intron1	Acute	0.000155147	2
2	LINC00620	3	13693903	0	43182	NR_027103_Intron2	Acute	0.000155147	2
2	LINC01192	3	163284054	0	19247	NR_033945_Intron1	Acute	0.000155147	2
2	MUC5AC	11	1175936	0	17983	NM_001304359_Intron19	Acute	0.000155147	2
2	OPCML	11	132820709	0	711799	NM_001012393_Intron2	Acute	0.000155147	2
2	PLB1	2	28664996	0	0	NA	Acute	0.000155147	2
2	WWOX	16	78813322	0	713909	NM_001291997_Intron7	Acute	0.000155147	2
2	CD163	12	7493697	0	10121	NM_203416_Intron6	Acute	0.000155147	2
2	ANTXRLP1	10	46266936	0	2672	NR_103827_Intron1	Acute	0.000155147	2
2	MGAT4C	12	86190966	0	647938	NM_013244_Intron3	Acute	0.000155147	2
2	ZNF777	7	149448084	0	12878	NM_015694_Intron4	Acute	0.000155147	2
2	LOC100506457	2	12097989	0	90873	NR_110196_Intron2	Acute	0.000155147	2
2	HPS3	3	149134405	0	4821	NM_032383_Intron1	Acute	0.000155147	2
3	KCNT2	1	196425803	0	182628	NM_198503_Intron11	Acute	0.0545455	45
3	MIR4425	1	25020235	3268	0	TSS_up_100000	Acute	0.0157576	13
3	MIR3201	22	48337871	0	0	NA	Acute	0.0145455	12
3	NPHP4	1	5879816	0	112657	NM_001291593_Intron16	Acute	0.0133333	11
3	N4BP1	16	48512702	0	0	NA	Acute	0.00969697	8
3	LINC00959	10	130074844	0	35973	NR_034125_Intron5	Acute	0.00969697	8
3	LINC01142	1	170234385	0	0	NA	Acute	0.00969697	8
3	GRM7	3	7269888	0	408773	NM_000844_Intron2	Acute	0.00969697	8
3	AGPAT9	4	83765594	0	0	NA	Acute	0.00848485	7
3	NEU2	2	233036270	0	0	NA	Acute	0.00848485	7
3	FGD2	6	37020973	0	15326	NM_173558_Intron11	Acute	0.00727273	6
3	LMX1A	1	165096856	0	0	NA	Acute	0.00727273	6
3	MIR4477A	9	63816165	0	0	NA	Acute	0.00727273	6
3	NPAS3	14	32946343	0	7090	NM_001165893_Intron1	Acute	0.00727273	6
3	PCSK2	20	17442055	0	215103	NM_002594_Intron8	Acute	0.00727273	6
3	LINC00424	13	21890043	11883	0	TSS_up_100000	Acute	0.00727273	6
3	LOC101927835	5	164247201	0	0	NA	Acute	0.00727273	6
3	NETO2	16	47057299	0	0	NA	Acute	0.00727273	6
3	MIR4477A	9	63726422	0	0	NA	Acute	0.00606061	5
3	TRPS1	8	114746766	0	0	NA	Acute	0.00606061	5
3	LRP5	11	68350890	0	38281	NM_002335_Intron2	Acute	0.00606061	5
3	KCNJ3	2	154798694	0	100113	NM_002239_Intron2	Acute	0.00606061	5
3	MREG	2	216015176	1553	0	TSS_up_100000	Acute	0.00606061	5
3	FLJ33581	20	24179147	20620	0	TSS_up_100000	Acute	0.00606061	5
3	ATAD3C	1	1454783	0	5094	NM_001039211_Intron4	Acute	0.00606061	5
3	FOXF2	6	1403156	0	0	NA	Acute	0.00484848	4
3	CTSO	4	156100521	146625	0	NA	Acute	0.00484848	4
3	LINC00940	12	1933174	0	3402	NR_036546_Intron1	Acute	0.00484848	4
3	PIWIL1	12	130300400	37488	0	TSS_up_100000	Acute	0.00484848	4
3	RALYL	8	84648113	0	464762	NM_001100392_Intron3	Acute	0.00484848	4
3	TMEM63C	14	77202819	0	21060	NM_020431_Intron1	Acute	0.00484848	4
3	LOC101927087	4	124566739	8305	0	TSS_up_100000	Acute	0.00484848	4
3	FOXK1	7	4686891	0	4592	NM_001037165_Intron1	Acute	0.00484848	4
3	NBPF25P	1	145572181	0	0	NA	Acute	0.00484848	4
3	CYP26B1	2	72150844	2982	0	TSS_up_100000	Acute	0.00484848	4
3	MIR378C	10	130687843	0	0	NA	Acute	0.00484848	4
3	AGMO	7	15105205	0	0	NA	Acute	0.00484848	4
3	LRRC4C	11	40834585	0	625051	NM_001258419_Intron2	Acute	0.00484848	4
3	WASF3	13	26707392	0	0	NA	Acute	0.00484848	4
3	KCNT1	9	135701607	578	0	TSS_up_100000	Acute	0.00484848	4
3	MUC3A	7	100954136	0	4716	NM_005960_Exon2	Acute	0.00484848	4
3	ZNF536	19	30231491	140930	0	NA	Acute	0.00484848	4
3	CDH23	10	71467309	0	70375	NM_001171930_Intron3	Acute	0.00484848	4
3	CACNA1C	12	2719571	0	0	NA	Acute	0.00484848	4
3	PLOD2	3	146116255	0	45240	NM_000935_Intron3	Acute	0.00484848	4
3	LOC101929140	13	41236041	0	103113	NR_120423_Exon4	Acute	0.00484848	4
3	INSIG1	7	155207620	90156	0	TSS_up_100000	Acute	0.00484848	4
3	C1GALT1	7	7202364	0	19749	NM_020156_Intron1	Acute	0.00484848	4
3	MIR4757	2	19325741	22688	0	TSS_up_100000	Acute	0.00484848	4
3	SDHAP1	3	195934539	0	0	NA	Acute	0.00484848	4
3	TSG1	6	94232731	0	0	NA	Acute	0.00484848	4
3	IGF1R	15	98670177	0	21638	NM_001291858_Intron1	Acute	0.00484848	4
3	SLC8A1	2	40696668	184233	0	NA	Acute	0.00363636	3
3	EBF1	5	159042617	0	57163	NM_001290360_Intron6	Acute	0.00363636	3
3	EPHB3	3	184632717	0	0	NA	Acute	0.00363636	3
3	CASC2	10	118238245	0	0	NA	Acute	0.00363636	3
3	BRE	2	28289074	0	398459	NM_199193_Intron11	Acute	0.00363636	3
3	CDH5	16	66053605	313017	0	NA	Acute	0.00363636	3
3	KLHL34	23	21663280	4893	0	TSS_up_100000	Acute	0.00363636	3
3	LOC389033	2	129845288	0	0	NA	Acute	0.00363636	3
3	MAGEB1	23	30266249	0	0	NA	Acute	0.00363636	3
3	ARHGEF28	5	73750114	0	123956	NM_001177693_Intron3	Acute	0.00363636	3
3	GRB14	2	164558427	0	10123	NM_001303422_Intron1	Acute	0.00363636	3
3	LY9	1	160805751	0	9677	NM_002348_Intron2	Acute	0.00363636	3
3	MIR4472-2	12	116414222	0	0	NA	Acute	0.00363636	3
3	FRMD5	15	44235417	40123	0	TSS_up_100000	Acute	0.00363636	3
3	GSC	14	94738037	0	0	NA	Acute	0.00363636	3
3	KIAA1024	15	79451059	0	18543	NM_015206_Intron1	Acute	0.00363636	3
3	TMEM132D	12	129134152	0	769515	NM_133448_Intron5	Acute	0.00363636	3
3	PABPC1P2	2	146602994	0	0	NA	Acute	0.00363636	3
3	LOC284294	18	64325982	0	221891	NR_033881_Intron5	Acute	0.00363636	3
3	ZNF423	16	49536113	0	321806	NM_015069_Intron5	Acute	0.00363636	3
3	HECW2	2	196375377	0	217234	NM_020760_Intron2	Acute	0.00363636	3
3	FZD10-AS1	12	130135039	0	0	NA	Acute	0.00363636	3
3	TTLL11	9	121893355	0	200251	NM_001139442_Intron6	Acute	0.00363636	3
3	MIR3974	12	17414135	259164	0	NA	Acute	0.00363636	3
3	B3GALT5	21	39630852	0	17912	NM_001278650_Intron1	Acute	0.00363636	3
3	ATRNL1	10	115086075	7290	0	TSS_up_100000	Acute	0.00363636	3
3	MITD1	2	99176678	0	4351	NM_138798_Intron1	Acute	0.00363636	3
3	CORIN	4	47816854	0	21252	NM_006587_Intron1	Acute	0.00363636	3
3	LOC101929058	12	103140845	10997	0	TSS_up_100000	Acute	0.00242424	2
3	CCDC122	13	43850366	0	29324	NM_144974_Intron6	Acute	0.00242424	2
3	EFNA5	5	107295607	0	0	NA	Acute	0.00242424	2
3	ADAM29	4	175186058	0	0	NA	Acute	0.00242424	2
3	BRSK1	19	55307757	0	23591	NM_032430_Intron17	Acute	0.00242424	2
3	POLD3	11	74625873	0	33343	NM_006591_Intron8	Acute	0.00242424	2
3	RGS6	14	72184385	0	251316	NM_001204418_Intron2	Acute	0.00242424	2
3	KCNG2	18	79862068	1600	0	TSS_up_100000	Acute	0.00242424	2
3	RAD51AP2	2	17206408	0	0	NA	Acute	0.00242424	2
3	RELN	7	103930891	0	58625	NM_173054_Intron1	Acute	0.00242424	2
3	RPLP1	15	69498545	0	0	NA	Acute	0.00242424	2
3	MCM10	10	13160303	1251	0	TSS_up_100000	Acute	0.00242424	2
3	FAM135B	8	137981242	0	0	NA	Acute	0.00242424	2
3	CUL3	2	224549873	0	35524	NM_003590_Intron2	Acute	0.00242424	2
3	C9	5	39293323	0	71230	NM_001737_Intron9	Acute	0.00242424	2
3	PRKCE	2	46077201	0	425297	NM_005400_Intron10	Acute	0.00242424	2
3	TRPS1	8	115492468	0	175544	NM_014112_Intron5	Acute	0.00242424	2
3	ALDH3A1	17	19747018	0	1415	NM_000691_Intron1	Acute	0.00242424	2
3	LINC00669	18	38670993	0	0	NA	Acute	0.00242424	2
3	FAM47A	23	34329898	197568	0	NA	Acute	0.00242424	2
3	CNTN5	11	97958950	1062026	0	NA	Acute	0.00242424	2
3	KHDRBS2	6	62667147	380952	0	NA	Acute	0.00242424	2
3	FRG1B	20	30167987	209216	0	NA	Acute	0.00242424	2
3	OSTF1	9	75347257	0	0	NA	Acute	0.00242424	2
3	HMGB3	23	150955495	25013	0	TSS_up_100000	Acute	0.00242424	2
3	PTCHD1	23	23397925	0	0	NA	Acute	0.00242424	2
3	PRL	6	22267208	0	0	NA	Acute	0.00242424	2
3	THUMPD2	2	39839922	60646	0	TSS_up_100000	Acute	0.00242424	2
3	FUT9	6	96111552	0	95583	NM_006581_Intron1	Acute	0.00242424	2
3	LOC101927630	7	17662604	103695	0	NA	Acute	0.00242424	2
3	MYO1B	2	191513435	0	0	NA	Acute	0.00242424	2
3	LOC100505887	1	6739090	0	0	NA	Acute	0.00242424	2
3	FAM110B	8	58023953	0	29399	NM_147189_Intron1	Acute	0.00242424	2
3	SIPA1L1	14	71527301	2011	0	TSS_up_100000	Acute	0.00242424	2
3	HERPUD2	7	35704158	8996	0	TSS_up_100000	Acute	0.00242424	2
3	FYB	5	39124955	0	94623	NM_199335_Intron11	Acute	0.00242424	2
3	LOC284930	22	47913427	0	0	NA	Acute	0.00242424	2
3	SCRG1	4	173417912	18446	0	TSS_up_100000	Acute	0.00242424	2
3	VGLL3	3	86981876	0	9231	NM_016206_Intron1	Acute	0.00242424	2
3	LINC01127	2	101975419	8046	0	TSS_up_100000	Acute	0.00242424	2
3	CREB5	7	28286354	12967	0	TSS_up_100000	Acute	0.00242424	2
3	P4HA1	10	72987675	0	0	NA	Acute	0.00242424	2
3	CELF2-AS1	10	11400683	56009	0	TSS_up_100000	Acute	0.00242424	2
3	TAF5L	1	229607993	0	18054	NM_001025247_Intron3	Acute	0.00242424	2
3	MAST4	5	66775016	0	178668	NM_001164664_Intron2	Acute	0.00242424	2
3	NEUROD1	2	181720907	40242	0	TSS_up_100000	Acute	0.00242424	2
3	SVILP1	10	30773732	0	0	NA	Acute	0.00242424	2
3	SMPDL3A	6	122823912	0	0	NA	Acute	0.00242424	2
3	VCX	23	7729978	112284	0	NA	Acute	0.00242424	2
3	NEDD1	12	96694512	212711	0	NA	Acute	0.00242424	2
3	WBSCR17	7	71376581	0	244044	NM_022479_Intron2	Acute	0.00242424	2
3	NT5E	6	85253761	195823	0	NA	Acute	0.00242424	2
3	LINC01206	3	181973768	0	21404	NR_104146_Intron5	Acute	0.00242424	2
3	LINC01493	11	39355863	0	0	NA	Acute	0.00242424	2
3	MDGA2	14	46994526	0	680428	NM_001113498_Intron8	Acute	0.00242424	2
3	LOC101927305	4	130891663	873175	0	NA	Acute	0.00242424	2
3	PPP6R3	11	68505396	0	44678	NM_001164164_Intron2	Acute	0.00242424	2
3	TRIP13	5	900196	0	7342	NM_004237_Intron3	Acute	0.00242424	2
3	LOC101927630	7	17548789	0	10120	NR_110013_Intron1	Acute	0.00242424	2
3	MAGEB18	23	25927335	211008	0	NA	Acute	0.00242424	2
3	FANK1	10	125923352	0	26813	NM_145235_Intron1	Acute	0.00242424	2
3	LOC103312105	11	37852111	0	0	NA	Acute	0.00242424	2
3	LINC00457	13	34476674	0	164011	NR_047036_Intron2	Acute	0.00242424	2
3	FAM49A	2	16579437	0	86429	NM_030797_Intron3	Acute	0.00242424	2
3	USP12	13	27087133	0	84763	NM_182488_Intron6	Acute	0.00242424	2
3	TMEM117	12	44276915	0	441054	NM_001286211_Intron5	Acute	0.00242424	2
3	PALLD	4	168794503	0	297437	NM_001166108_Intron10	Acute	0.00242424	2
3	HACD4	9	21049462	17826	0	TSS_up_100000	Acute	0.00242424	2
3	CDH11	16	64350222	0	0	NA	Acute	0.00242424	2
3	RFX3	9	3500468	0	25533	NM_134428_Intron1	Acute	0.00242424	2
3	LINC01471	3	127554237	16457	0	TSS_up_100000	Acute	0.00242424	2
3	CATIP-AS2	2	218331127	0	26839	NR_125777_Intron2	Acute	0.00242424	2
3	BMPER	7	34012537	0	107626	NM_133468_Intron7	Acute	0.00242424	2
3	LINC01509	9	107462704	0	3881	NR_121581_Intron1	Acute	0.00242424	2
3	FABP4	8	81477557	0	0	NA	Acute	0.00242424	2
3	KANSL1L	2	210080761	0	90566	NM_152519_Intron5	Acute	0.00242424	2
3	LINGO1	15	77662663	0	158237	NM_001301186_Intron5	Acute	0.00242424	2
3	LOC101928012	7	112665353	0	42972	NR_110158_Intron5	Acute	0.00242424	2
3	LINC01422	22	27013175	0	0	NA	Acute	0.00242424	2
3	LINC01282	23	39445734	53960	0	TSS_up_100000	Acute	0.00242424	2
3	LOC401177	5	18118647	731337	0	NA	Acute	0.00242424	2
3	LINC01068	13	79618099	0	0	NA	Acute	0.00242424	2
3	RNF219-AS1	13	78588191	0	533336	NR_047001_Intron3	Acute	0.00242424	2
3	NXPH1	7	8407765	26190	0	TSS_up_100000	Acute	0.00242424	2
3	EGR2	10	62920155	100988	0	NA	Acute	0.00242424	2
3	SLC24A3	20	19368142	0	155496	NM_020689_Intron2	Acute	0.00242424	2
3	ERC1	12	1435651	0	407903	NM_001301248_Intron16	Acute	0.00242424	2
3	NAPG	18	10512783	13093	0	TSS_up_100000	Acute	0.00242424	2
3	GABRG3	15	27090135	0	118853	NM_001270873_Intron3	Acute	0.00242424	2
3	NAV2	11	19346244	4480	0	TSS_up_100000	Acute	0.00242424	2
3	ROCK2	2	11268522	0	76063	NM_004850_Intron3	Acute	0.00242424	2
3	SEPT6	23	119617105	0	76265	NM_145799_Exon11	Acute	0.00242424	2
3	PXDNL	8	51112153	0	0	NA	Acute	0.00242424	2
3	FAM149A	4	186176969	0	0	NA	Acute	0.00242424	2
3	LINC01467	14	83116168	1493107	0	NA	Acute	0.00242424	2
3	HTT	4	3237461	0	162951	NM_002111_Intron64	Acute	0.00242424	2
3	CTNNA2	2	80589895	0	1076961	NM_001282597_Intron15	Acute	0.00242424	2
3	PACRG	6	163239854	0	512722	NM_152410_Intron5	Acute	0.00242424	2
3	TUNAR	14	95843987	32785	0	TSS_up_100000	Acute	0.00242424	2
3	SCN7A	2	166595437	108466	0	NA	Acute	0.00242424	2
3	ARAP2	4	35867733	0	0	NA	Acute	0.00242424	2
3	ULK4	3	41546605	0	415563	NM_017886_Intron32	Acute	0.00242424	2
3	LURAP1L	9	12836331	0	0	NA	Acute	0.00242424	2
3	AGPAT4	6	161278391	4316	0	TSS_up_100000	Acute	0.00242424	2
3	LINC01091	4	123908169	0	255384	NR_027105_Intron3	Acute	0.00242424	2
3	CADPS	3	62420912	0	454477	NM_003716_Intron28	Acute	0.00242424	2
3	SCN8A	12	51687271	0	96035	NM_001177984_Intron5	Acute	0.00242424	2
3	SUGP2	19	19004164	0	29407	NM_001017392_Intron7	Acute	0.00242424	2
3	LRP1	12	57134671	0	6172	NM_002332_Intron1	Acute	0.00242424	2
3	LOC101929199	4	27195953	21526	0	TSS_up_100000	Acute	0.00242424	2
3	DST	6	56503590	0	139306	NM_015548_Intron59	Acute	0.00242424	2
3	PRNP	20	4669115	17036	0	TSS_up_100000	Acute	0.00242424	2
3	CTF1	16	30911126	0	0	NA	Acute	0.00242424	2
3	UBIAD1	1	11358092	0	0	NA	Acute	0.00242424	2
3	LRRK1	15	100940093	0	20878	NM_024652_Intron2	Acute	0.00242424	2
3	ROBO2	3	77246374	0	206231	NM_001290065_Intron2	Acute	0.00242424	2
3	STAG1	3	136555050	0	197353	NM_005862_Intron5	Acute	0.00242424	2
3	LOC101927973	21	28221311	0	7356	NR_126012_Intron2	Acute	0.00242424	2
3	SDK1	7	4078352	0	776904	NM_152744_Intron21	Acute	0.00242424	2
3	CASC4	15	44295933	0	7222	NM_177974_Intron1	Acute	0.00242424	2
3	TLE4	9	79647747	0	75974	NM_001282749_Intron5	Acute	0.00242424	2
3	CDH6	5	31210077	0	16422	NM_004932_Intron1	Acute	0.00242424	2
3	LOC101928449	12	82166495	0	0	NA	Acute	0.00242424	2
3	CMIP	16	81615698	0	120349	NM_030629_Intron2	Acute	0.00242424	2
3	FBN3	19	8076255	0	71246	NM_032447_Intron58	Acute	0.00242424	2
3	RNASET2	6	166930667	0	25922	NM_003730_Intron8	Acute	0.00242424	2
3	LOC101928441	12	23114347	61289	0	TSS_up_100000	Acute	0.00242424	2
3	LINC00377	13	81242357	0	0	NA	Acute	0.00242424	2
3	C1QL2	2	119166913	8018	0	TSS_up_100000	Acute	0.00242424	2
3	NCOR2	12	124578249	10785	0	TSS_up_100000	Acute	0.00242424	2
3	DNAAF5	7	747283	0	20582	NM_017802_Intron4	Acute	0.00242424	2
3	CASC15	6	22041143	0	374699	NR_015410_Intron7	Acute	0.00242424	2
3	MIR548AG1	4	59454743	1467876	0	NA	Acute	0.00242424	2
3	NALCN	13	101272191	0	144271	NM_052867_Intron10	Acute	0.00242424	2
3	VEPH1	3	157451635	0	51712	NM_001167911_Intron4	Acute	0.00242424	2
3	MIR6134	23	28525264	29601	0	TSS_up_100000	Acute	0.00242424	2
3	KLHL4	23	87802119	0	0	NA	Acute	0.00242424	2
3	ABLIM1	10	114558926	0	125729	NM_001003407_Intron4	Acute	0.00242424	2
3	TRABD2A	2	84881823	578	0	TSS_up_100000	Acute	0.00242424	2
3	SEMA3A	7	83881137	0	0	NA	Acute	0.00242424	2
3	ANO3	11	26627747	0	295616	NM_031418_Intron18	Acute	0.00242424	2
3	MACF1	1	39115438	0	31271	NM_012090_Intron1	Acute	0.00242424	2
3	LINC00613	4	135610594	0	0	NA	Acute	0.00242424	2
3	UBE2O	17	76435423	0	17783	NM_022066_Intron1	Acute	0.00242424	2
3	LINC00433	13	88245174	295655	0	NA	Acute	0.00242424	2
3	FBXO34	14	55238205	33098	0	TSS_up_100000	Acute	0.00242424	2
3	LOC101243545	3	161414875	11552	0	TSS_up_100000	Acute	0.00242424	2
3	UBAC2	13	99267267	0	66842	NM_001144072_Intron4	Acute	0.00242424	2
3	LINC01435	10	107981027	0	88266	NR_125760_Intron4	Acute	0.00242424	2
3	LINC00333	13	84777288	0	0	NA	Acute	0.00242424	2
3	FSTL4	5	133537032	0	75500	NM_015082_Intron3	Acute	0.00242424	2
3	CCDC91	12	28214597	42603	0	TSS_up_100000	Acute	0.00242424	2
3	TLK1	2	170998915	0	161985	NM_012290_Intron18	Acute	0.00242424	2
3	LINC00562	13	47621220	0	0	NA	Acute	0.00242424	2
3	SLC44A1	9	105212311	32302	0	TSS_up_100000	Acute	0.00242424	2
3	SPRY2	13	80535300	194349	0	NA	Acute	0.00242424	2
3	LRRC3B	3	26372143	250666	0	NA	Acute	0.00242424	2
3	TNR	1	175409947	0	333669	NM_003285_Intron2	Acute	0.00242424	2
3	NRXN1	2	50376064	0	656472	NM_004801_Intron17	Acute	0.00242424	2
3	SSX2IP	1	84699781	9224	0	TSS_up_100000	Acute	0.00242424	2
3	AATK	17	81139598	0	26474	NM_001080395_Intron1	Acute	0.00242424	2
3	SH3KBP1	23	19775759	0	24040	NM_001024666_Intron1	Acute	0.00242424	2
3	CCDC179	11	22870030	9604	0	TSS_up_100000	Acute	0.00242424	2
3	MTPN	7	136373428	395972	0	NA	Acute	0.00242424	2
3	ATP6V0E2	7	149876725	0	3757	NM_145230_Intron2	Acute	0.00242424	2
3	LOC102724053	6	159382769	762	0	TSS_up_100000	Acute	0.00242424	2
3	ZCCHC24	10	79472555	26928	0	TSS_up_100000	Acute	0.00242424	2
3	ST6GALNAC3	1	76410463	0	335759	NM_001160011_Intron2	Acute	0.00242424	2
3	MAN1C1	1	25768883	0	151415	NM_020379_Intron7	Acute	0.00242424	2
3	SYT16	14	61964331	31492	0	TSS_up_100000	Acute	0.00242424	2
3	LINC01322	3	165266089	0	59129	NR_125764_Intron1	Acute	0.00242424	2
3	SLC35G2	3	136798506	20513	0	TSS_up_100000	Acute	0.00242424	2
3	TENM4	11	79067602	0	373049	NM_001098816_Intron5	Acute	0.00242424	2
3	KLF12	13	73884885	0	249044	NM_007249_Intron3	Acute	0.00242424	2
3	LOC100996654	7	54830908	0	0	NA	Acute	0.00242424	2
3	C10orf126	10	28860391	0	13983	NM_001278522_Intron3	Acute	0.00242424	2
3	SNTG2	2	1115540	0	164672	NM_018968_Intron4	Acute	0.00242424	2
3	SNTG2	2	1155144	0	204276	NM_018968_Intron6	Acute	0.00242424	2
3	LOC440390	16	86878015	179769	0	NA	Acute	0.00242424	2
3	EYA1	8	71172107	0	0	NA	Acute	0.00242424	2
3	KCNS3	2	18039592	0	0	NA	Acute	0.00242424	2
3	METTL4	18	2240666	0	0	NA	Acute	0.00242424	2
3	MTHFS	15	79854198	0	42851	NM_006441_Intron2	Acute	0.00242424	2
3	LOC285762	6	119716695	225393	0	NA	Acute	0.00242424	2
3	R3HDM2	12	57342482	32019	0	TSS_up_100000	Acute	0.00242424	2
3	LINC00504	4	14323468	0	0	NA	Acute	0.00242424	2
3	SPAG16	2	214028802	0	744423	NR_047659_Intron15	Acute	0.00242424	2
3	LRCH3	3	197820848	0	29622	NM_032773_Intron4	Acute	0.00242424	2
3	INADL	1	62136495	0	394018	NM_176877_Intron41	Acute	0.00242424	2
3	ZBTB7C	18	48014870	0	0	NA	Acute	0.00242424	2
3	DCAF4L2	8	87922073	48005	0	TSS_up_100000	Acute	0.00242424	2
3	DYNLL1	12	120490705	0	20848	NM_001037494_Intron1	Acute	0.00242424	2
3	DPYD	1	97238686	0	682373	NM_000110_Intron18	Acute	0.00242424	2
3	C12orf75	12	105352206	0	21570	NM_001145199_Intron2	Acute	0.00242424	2
3	SNTG1	8	50375527	0	465738	NM_001287813_Intron3	Acute	0.00242424	2
3	LOC285889	7	156352951	0	0	NA	Acute	0.00242424	2
3	METAP1D	2	172076997	0	77100	NM_199227_Intron6	Acute	0.00242424	2
3	GRAMD1B	11	123583239	0	57603	NM_001286563_Intron3	Acute	0.00242424	2
3	SNTG1	8	50292191	0	382402	NM_001287813_Intron3	Acute	0.00242424	2
3	PPP2R3A	3	135687440	278233	0	NA	Acute	0.00242424	2
3	EYS	6	64951292	0	755933	NM_001292009_Intron14	Acute	0.00242424	2
3	LINC01250	2	2852482	0	0	NA	Acute	0.00242424	2
3	ITPR3	6	33612565	8814	0	TSS_up_100000	Acute	0.00242424	2
3	ZBTB8OS	1	32650305	0	279	NM_178547_Intron1	Acute	0.00242424	2
3	BCL11A	2	60584841	31343	0	TSS_up_100000	Acute	0.00242424	2
3	KIAA1211L	2	98820358	0	115863	NM_207362_Intron7	Acute	0.00242424	2
3	DPP6	7	154341699	0	454602	NM_001039350_Intron1	Acute	0.00242424	2
3	PTCD2	5	72389612	0	0	NA	Acute	0.00242424	2
3	TENM3	4	182468837	0	144853	NM_001080477_Intron2	Acute	0.00242424	2
3	LOC100499489	10	22427502	0	0	NA	Acute	0.00242424	2
3	DIDO1	20	62891509	0	35042	NM_001193370_Intron14	Acute	0.00121212	1
3	C10orf11	10	75711209	71552	0	TSS_up_100000	Acute	0.00121212	1
3	SLC35F3	1	234087444	0	182732	NM_173508_Intron2	Acute	0.00121212	1
4	SEPT2	1	26448595	0	16313	NM_001243565_Intron5	Acute	0.0173348	16
4	LINC01304	2	3972556	0	1476	NR_037881_Intron1	Acute	0.0130011	12
4	GNAS	20	58899705	0	59965	NM_016592_Intron3	Acute	0.0119177	11
4	LHX9	1	198033731	0	0	NA	Acute	0.0119177	11
4	AXL	19	41230240	0	11041	NM_021913_Intron4	Acute	0.0108342	10
4	ARHGAP10	4	147899343	0	167041	NM_024605_Intron10	Acute	0.0108342	10
4	ACTR3B	7	152912452	0	0	NA	Acute	0.0108342	10
4	CENPBD1P1	19	58585987	0	0	NA	Acute	0.0108342	10
4	GLRX3	10	130470530	0	0	NA	Acute	0.00866739	8
4	SOX5	12	24296929	0	265520	NM_152989_Intron3	Acute	0.00866739	8
4	LOC101927847	9	89881106	88310	0	TSS_up_100000	Acute	0.00866739	8
4	EPHA4	2	221419943	0	154259	NM_001304537_Exon17	Acute	0.00758397	7
4	ZSWIM2	2	187076096	226926	0	NA	Acute	0.00758397	7
4	C1QTNF9	13	24357362	0	0	NA	Acute	0.00758397	7
4	RNF185	22	31180965	0	20813	NR_024212_Intron1	Acute	0.00758397	7
4	PITPNC1	17	67533592	0	156311	NM_012417_Intron2	Acute	0.00650054	6
4	PTK2	8	140839722	0	161591	NM_153831_Intron7	Acute	0.00650054	6
4	ITFG3	16	261749	0	27203	NR_104317_Intron6	Acute	0.00650054	6
4	PLIN2	9	19140409	12803	0	TSS_up_100000	Acute	0.00650054	6
4	DAOA-AS1	13	104505074	0	0	NA	Acute	0.00650054	6
4	C3orf84	3	49178678	0	13180	NM_001080528_Intron2	Acute	0.00650054	6
4	UMODL1	21	42122675	0	51358	NM_001004416_Intron16	Acute	0.00541712	5
4	UTP14A	23	129950077	0	0	NA	Acute	0.00541712	5
4	PCDH11Y	24	5740168	0	684078	NM_032973_Exon5	Acute	0.00541712	5
4	CLYBL	13	99632176	0	25512	NM_206808_Intron1	Acute	0.00541712	5
4	KIRREL3	11	126490201	0	510669	NM_001301097_Intron4	Acute	0.00541712	5
4	THBS2	6	169247854	0	6260	NM_003247_Intron4	Acute	0.00541712	5
4	LRFN2	6	40579601	0	7863	NM_020737_Intron1	Acute	0.00541712	5
4	CHSY3	5	129989946	0	85116	NM_175856_Intron2	Acute	0.00541712	5
4	TMEM156	4	38970159	0	62262	NM_024943_Intron6	Acute	0.00433369	4
4	B4GALNT3	12	465153	0	4776	NM_173593_Intron1	Acute	0.00433369	4
4	PCDH9	13	66794815	0	435521	NM_020403_Intron2	Acute	0.00433369	4
4	ACO1	9	32408699	0	24096	NM_002197_Intron4	Acute	0.00433369	4
4	ARID5B	10	61971200	0	69946	NM_032199_Intron3	Acute	0.00433369	4
4	CALY	10	133338515	1544	0	TSS_up_100000	Acute	0.00433369	4
4	ARRDC3-AS1	5	91437869	0	0	NA	Acute	0.00433369	4
4	KLHL29	2	23436315	0	50888	NM_052920_Intron1	Acute	0.00433369	4
4	LOC101927237	4	66865622	0	0	NA	Acute	0.00433369	4
4	MOCOS	18	36262276	0	74759	NM_017947_Intron13	Acute	0.00433369	4
4	IRX2	5	2595994	0	0	NA	Acute	0.00433369	4
4	LINC01570	16	5619250	3000	0	TSS_up_100000	Acute	0.00433369	4
4	LINC01179	4	165669132	15507	0	TSS_up_100000	Acute	0.00433369	4
4	SCEL	13	77616050	0	80376	NM_001160706_Intron22	Acute	0.00433369	4
4	HKDC1	10	69237304	0	17001	NM_025130_Intron4	Acute	0.00433369	4
4	ABO	9	133254644	0	0	NA	Acute	0.00433369	4
4	CHDC2	23	36112758	0	65822	NM_173695_Intron8	Acute	0.00433369	4
4	MUT	6	48926607	0	0	NA	Acute	0.00433369	4
4	NA	25	9189	0	0	NA	Acute	0.00433369	4
4	COL22A1	8	138702180	0	211826	NM_152888_Intron31	Acute	0.00433369	4
4	EN1	2	118851501	3318	0	TSS_up_100000	Acute	0.00433369	4
4	DAOA-AS1	13	104564476	0	0	NA	Acute	0.00433369	4
4	GLYATL1	11	58897554	30075	0	TSS_up_100000	Acute	0.00433369	4
4	LOC100506178	7	22560317	3020	0	TSS_up_100000	Acute	0.00433369	4
4	KIF3B	20	32337784	0	0	NA	Acute	0.00433369	4
4	LOC101929512	2	161281358	26715	0	TSS_up_100000	Acute	0.00433369	4
4	PTMA	2	231687097	21428	0	TSS_up_100000	Acute	0.00433369	4
4	EDC3	15	74645424	0	50621	NM_001142443_Intron7	Acute	0.00325027	3
4	AREL1	14	74680297	0	32807	NM_001039479_Intron5	Acute	0.00325027	3
4	ABHD5	3	43817511	0	0	NA	Acute	0.00325027	3
4	CACNA2D3	3	54515198	0	392532	NM_018398_Intron5	Acute	0.00325027	3
4	DAAM2	6	39846437	0	54054	NM_001201427_Intron1	Acute	0.00325027	3
4	FBXO33	14	39801160	368660	0	NA	Acute	0.00325027	3
4	CDH18	5	20525698	0	50175	NM_001291956_Intron1	Acute	0.00325027	3
4	PTBP3	9	112270366	0	63298	NM_001244897_Intron3	Acute	0.00325027	3
4	PDE10A	6	165724135	62035	0	TSS_up_100000	Acute	0.00325027	3
4	COL5A1	9	134758886	0	117081	NM_001278074_Intron18	Acute	0.00325027	3
4	LMX1A	1	165319018	0	37223	NM_177398_Intron3	Acute	0.00325027	3
4	MIR1973	4	115866053	433672	0	NA	Acute	0.00325027	3
4	AVPR1A	12	63277947	125137	0	NA	Acute	0.00325027	3
4	LOC101929294	8	24300206	0	248412	NR_125808_Intron4	Acute	0.00325027	3
4	OXCT1	5	41753334	0	117355	NM_000436_Intron14	Acute	0.00325027	3
4	COL5A1	9	134600118	41687	0	TSS_up_100000	Acute	0.00325027	3
4	LECT1	13	52706758	0	33054	NM_001011705_Intron6	Acute	0.00325027	3
4	UCK2	1	165880602	0	53107	NM_012474_Intron1	Acute	0.00325027	3
4	SDCCAG3	9	136402086	0	8516	NM_001039707_Exon10	Acute	0.00325027	3
4	NBEA	13	35044621	0	102334	NM_015678_Intron2	Acute	0.00325027	3
4	TMEM2	9	71480404	0	0	NA	Acute	0.00325027	3
4	CNTNAP2	7	147044794	0	928433	NM_014141_Intron4	Acute	0.00325027	3
4	TMCO5A	15	37594066	340541	0	NA	Acute	0.00325027	3
4	MIR1-1HG	20	62593184	0	0	NA	Acute	0.00325027	3
4	SH3BP4	2	235252877	0	0	NA	Acute	0.00325027	3
4	CRYL1	13	20497326	0	28547	NM_015974_Intron2	Acute	0.00325027	3
4	LINC00460	13	106150101	226462	0	NA	Acute	0.00325027	3
4	SLC26A4	7	107683145	0	22510	NM_000441_Intron6	Acute	0.00325027	3
4	LHPP	10	124465020	0	3248	NM_001167880_Intron1	Acute	0.00216685	2
4	IGF2R	6	159981421	0	12322	NM_000876_Intron1	Acute	0.00216685	2
4	ASIC2	17	33233806	0	923000	NM_001094_Intron1	Acute	0.00216685	2
4	PTK7	6	43078270	0	2002	NM_152880_Intron1	Acute	0.00216685	2
4	ATP1A1	1	116375460	0	1593	NM_001160233_Intron1	Acute	0.00216685	2
4	ADAMTS5	21	27233397	266277	0	NA	Acute	0.00216685	2
4	KCNH2	7	150910611	0	0	NA	Acute	0.00216685	2
4	FAR2	12	28937750	211253	0	NA	Acute	0.00216685	2
4	LINC01420	23	56782985	0	53700	NR_015367_Intron2	Acute	0.00216685	2
4	LINC00907	18	42477392	0	290724	NR_046174_Intron6	Acute	0.00216685	2
4	PRKCE	2	46224540	0	0	NA	Acute	0.00216685	2
4	NEGR1	1	71630658	0	651936	NM_173808_Intron4	Acute	0.00216685	2
4	FOLR2	11	72211187	5588	0	TSS_up_100000	Acute	0.00216685	2
4	EFNB2	13	106521856	0	13184	NM_004093_Intron1	Acute	0.00216685	2
4	PTK2	8	140973970	0	27343	NM_153831_Intron1	Acute	0.00216685	2
4	KIF16B	20	16206540	0	0	NA	Acute	0.00216685	2
4	ZNF716	7	57653248	0	0	NA	Acute	0.00216685	2
4	LOC101929231	2	149724531	0	137173	NR_110240_Intron1	Acute	0.00216685	2
4	ATP8A2	13	25910311	0	538240	NM_016529_Intron33	Acute	0.00216685	2
4	PIBF1	13	72845045	0	62953	NM_006346_Intron9	Acute	0.00216685	2
4	IFNG-AS1	12	68025429	0	0	NA	Acute	0.00216685	2
4	STX8	17	9469383	0	106575	NM_004853_Intron6	Acute	0.00216685	2
4	LOC101929319	2	151339595	0	39776	NR_110248_Intron2	Acute	0.00216685	2
4	TMEM47	23	34583616	0	0	NA	Acute	0.00216685	2
4	ZNF605	12	132949723	0	6559	NM_183238_Intron1	Acute	0.00216685	2
4	FOXP1	3	71308774	0	275215	NM_032682_Intron4	Acute	0.00216685	2
4	ZNF24	18	35354266	9804	0	TSS_up_100000	Acute	0.00216685	2
4	MIR181A1HG	1	198842224	0	95205	NR_040073_Intron2	Acute	0.00216685	2
4	COL6A5	3	130368558	0	23042	NM_001278298_Intron1	Acute	0.00216685	2
4	SNAP91	6	83635268	0	74140	NM_001242794_Intron8	Acute	0.00216685	2
4	FAM46A	6	81779683	26972	0	TSS_up_100000	Acute	0.00216685	2
4	NRXN1	2	50534114	0	498422	NM_004801_Intron10	Acute	0.00216685	2
4	GPR135	14	59421950	0	0	NA	Acute	0.00216685	2
4	CNTNAP2	7	147729413	0	1613052	NM_014141_Intron13	Acute	0.00216685	2
4	TLE3	15	69985624	0	0	NA	Acute	0.00216685	2
4	PIBF1	13	72844746	0	62654	NM_006346_Intron9	Acute	0.00216685	2
4	ZFAT	8	134461748	0	0	NA	Acute	0.00216685	2
4	LINC00901	3	117700779	0	0	NA	Acute	0.00216685	2
4	RBPMS	8	30434944	0	50443	NM_001008710_Intron1	Acute	0.00216685	2
4	GNAT3	7	80417365	0	0	NA	Acute	0.00216685	2
4	SPTLC3	20	13023394	0	14415	NM_018327_Intron1	Acute	0.00216685	2
4	C3orf58	3	144562840	0	0	NA	Acute	0.00216685	2
4	DLGAP1	18	4306480	0	148786	NM_001242761_Intron1	Acute	0.00216685	2
4	LINC00052	15	87354096	222833	0	NA	Acute	0.00216685	2
4	GUCY2F	23	109378414	0	103642	NM_001522_Intron17	Acute	0.00216685	2
4	CDH2	18	28249511	72030	0	TSS_up_100000	Acute	0.00216685	2
4	PDZD2	5	31700522	98402	0	TSS_up_100000	Acute	0.00216685	2
4	ADCK2	7	140666705	6448	0	TSS_up_100000	Acute	0.00216685	2
4	VSTM2A-OT1	7	54602903	0	0	NA	Acute	0.00216685	2
4	NFASC	1	205025518	0	0	NA	Acute	0.00216685	2
4	ANKLE2	12	132742222	0	19666	NM_015114_Intron6	Acute	0.00216685	2
4	TCF12	15	57171950	0	253315	NM_207036_Intron6	Acute	0.00216685	2
4	MIR5007	13	54881320	293134	0	NA	Acute	0.00216685	2
4	EPS15L1	19	16391511	0	80501	NR_047665_Intron19	Acute	0.00216685	2
4	LRRC8D	1	89807298	13716	0	TSS_up_100000	Acute	0.00216685	2
4	LOC101927406	2	193654649	689620	0	NA	Acute	0.00216685	2
4	ARHGAP15	2	143308501	0	179171	NM_018460_Intron6	Acute	0.00216685	2
4	SULF1	8	69520122	0	27329	NM_001128205_Intron3	Acute	0.00216685	2
4	NDN	15	23780340	93037	0	TSS_up_100000	Acute	0.00216685	2
4	ANKRD32	5	94691030	0	72344	NM_032290_Intron18	Acute	0.00216685	2
4	UMODL1	21	42074279	0	2962	NM_001004416_Intron1	Acute	0.00216685	2
4	RXRA	9	134413411	0	86948	NM_002957_Intron4	Acute	0.00216685	2
4	FAM3C	7	121582087	185719	0	NA	Acute	0.00216685	2
4	EGFEM1P	3	168706816	0	457294	NR_021485_Intron5	Acute	0.00216685	2
4	NUP35	2	183422636	0	0	NA	Acute	0.00216685	2
4	CTD-2194D22.4	5	1961839	0	0	NA	Acute	0.00216685	2
4	RFX8	2	101414180	0	60523	NM_001145664_Intron7	Acute	0.00216685	2
4	PRPS2	23	12808293	0	16938	NM_001039091_Intron2	Acute	0.00216685	2
4	PACRG	6	163056379	0	329247	NM_152410_Intron3	Acute	0.00216685	2
4	PHLDB1	11	118648152	0	40561	NM_001144759_Intron17	Acute	0.00216685	2
4	CAMTA1	1	7702989	0	917665	NM_015215_Intron11	Acute	0.00216685	2
4	MECOM	3	169150687	0	513088	NM_001205194_Intron1	Acute	0.00216685	2
4	EPHB3	3	184632228	0	0	NA	Acute	0.00216685	2
4	UFSP2	4	185408915	0	17070	NM_018359_Intron7	Acute	0.00216685	2
4	SNTG1	8	50256809	0	347020	NM_001287813_Intron3	Acute	0.00216685	2
4	LOC101927849	4	148851937	302358	0	NA	Acute	0.00216685	2
4	LOC645949	2	21969281	258629	0	NA	Acute	0.00216685	2
4	GAP43	3	115518280	105024	0	NA	Acute	0.00216685	2
4	BMPR1A	10	86836879	0	80240	NM_004329_Intron1	Acute	0.00216685	2
4	GPD2	2	156533850	0	98397	NM_001083112_Intron6	Acute	0.00216685	2
4	PTPRN2	7	157625807	0	961983	NM_130842_Intron13	Acute	0.00216685	2
4	ALG10B	12	37421171	895584	0	NA	Acute	0.00216685	2
4	SLC30A3	2	27254721	0	8371	NM_003459_Exon8	Acute	0.00216685	2
4	BRIP1	17	61823791	0	39768	NM_032043_Intron6	Acute	0.00216685	2
4	GZMB	14	24718730	84504	0	TSS_up_100000	Acute	0.00216685	2
4	ISG20	15	88715987	0	0	NA	Acute	0.00216685	2
4	CDK15	2	201836714	0	30135	NM_001261435_Intron8	Acute	0.00216685	2
4	LINC00890	23	111535926	0	0	NA	Acute	0.00216685	2
4	LINC01031	1	193551907	0	0	NA	Acute	0.00216685	2
4	LINC01250	2	2825032	0	0	NA	Acute	0.00216685	2
4	CALHM1	10	103459539	648	0	TSS_up_100000	Acute	0.00216685	2
4	BTBD9	6	38226769	0	413379	NM_001099272_Intron9	Acute	0.00216685	2
4	TSPEAR	21	44572868	0	138712	NM_001272037_Intron2	Acute	0.00216685	2
4	KNTC1	12	122604085	0	76823	NM_014708_Intron48	Acute	0.00216685	2
4	FAM155A	13	107345986	0	521126	NM_001080396_Intron1	Acute	0.00216685	2
4	ARL4C	2	234514403	17350	0	TSS_up_100000	Acute	0.00216685	2
4	GPN2	1	26888815	0	1563	NM_018066_Intron2	Acute	0.00216685	2
4	CTNND2	5	12104272	200229	0	NA	Acute	0.00216685	2
4	MCM3AP	21	46238915	0	46479	NM_003906_Intron26	Acute	0.00216685	2
4	PLXDC2	10	19900986	0	84543	NM_001282736_Intron1	Acute	0.00216685	2
4	LOC100507420	8	37471692	0	22221	NR_121620_Intron3	Acute	0.00216685	2
4	FBRSL1	12	132537188	0	46617	NM_001142641_Intron4	Acute	0.00216685	2
4	MIR99AHG	21	17020411	0	0	NA	Acute	0.00216685	2
4	ROCK2	2	11238227	0	106358	NM_004850_Intron4	Acute	0.00216685	2
4	LOC101927412	1	80534849	906	0	TSS_up_100000	Acute	0.00216685	2
4	B3GAT2	6	71053684	96599	0	TSS_up_100000	Acute	0.00216685	2
4	TCF4	18	55617638	0	18355	NM_001243226_Intron2	Acute	0.00216685	2
4	GLT6D1	9	135651415	11875	0	TSS_up_100000	Acute	0.00216685	2
4	PSMD13	11	245689	0	8881	NM_002817_Intron6	Acute	0.00216685	2
4	EPHA3	3	89342866	0	235342	NM_182644_Intron5	Acute	0.00216685	2
4	NPVF	7	25326250	97764	0	TSS_up_100000	Acute	0.00216685	2
4	SDF4	1	1225730	0	6337	NM_016176_Intron2	Acute	0.00216685	2
4	FBN2	5	128342425	0	195617	NM_001999_Intron25	Acute	0.00216685	2
4	KHDRBS2	6	62296106	9911	0	TSS_up_100000	Acute	0.00216685	2
4	PCDH7	4	30084562	635846	0	NA	Acute	0.00216685	2
4	PROSER2	10	11795351	28047	0	TSS_up_100000	Acute	0.00216685	2
4	DNAJC1	10	21956827	0	46894	NM_022365_Intron1	Acute	0.00216685	2
4	LRRC20	10	70374887	0	7763	NM_001278212_Intron2	Acute	0.00216685	2
4	CCSER2	10	84334200	0	5611	NM_001284240_Intron1	Acute	0.00216685	2
4	NT5C1B-RDH14	2	18884595	295015	0	NA	Acute	0.00216685	2
4	NFATC1	18	79520741	0	120467	NM_172387_Intron9	Acute	0.00216685	2
4	PCDHB15	5	141269987	0	0	NA	Acute	0.00216685	2
4	SPAG16	2	214199717	0	915338	NR_047659_Intron17	Acute	0.00216685	2
4	LOC101928443	11	70057441	0	7930	NR_120529_Intron1	Acute	0.00216685	2
4	WDR89	14	63603269	0	38654	NM_001008726_Intron3	Acute	0.00216685	2
4	LOC643339	12	93134424	0	243312	NR_040096_Intron3	Acute	0.00216685	2
4	NEDD4L	18	58151646	0	107268	NM_001144967_Intron1	Acute	0.00216685	2
4	LINC01519	10	85282070	83132	0	TSS_up_100000	Acute	0.00216685	2
4	SLC35D1	1	67035873	0	18524	NM_015139_Intron8	Acute	0.00216685	2
4	SHANK2	11	70554570	0	670226	NM_012309_Intron16	Acute	0.00216685	2
4	CTIF	18	48822515	0	283459	NM_001142397_Intron11	Acute	0.00216685	2
4	TOM1L1	17	54736330	164361	0	NA	Acute	0.00216685	2
4	EXOC4	7	133436942	0	183875	NM_001037126_Intron7	Acute	0.00216685	2
4	GRID2	4	93764834	0	1460435	NM_001510_Intron14	Acute	0.00216685	2
4	CDH20	18	61584221	0	0	NA	Acute	0.00216685	2
4	CNTN5	11	99791681	0	770705	NM_001243270_Intron2	Acute	0.00216685	2
4	VDR	12	47883619	0	21412	NM_001017535_Intron2	Acute	0.00216685	2
4	FGF16	23	77400414	47261	0	TSS_up_100000	Acute	0.00216685	2
4	CCSER1	4	90939430	0	811897	NM_001145065_Intron9	Acute	0.00216685	2
4	HNF4A	20	44399829	0	44028	NM_001030003_Intron1	Acute	0.00216685	2
4	EFCAB6	22	43738848	0	73489	NM_198856_Intron4	Acute	0.00216685	2
4	CAPZA2	7	116914460	0	51951	NM_006136_Intron8	Acute	0.00216685	2
4	ERG	21	38578977	0	82803	NR_111949_Intron2	Acute	0.00216685	2
4	TPST1	7	66207729	0	2457	NM_003596_Intron1	Acute	0.00216685	2
4	SLC25A51P1	6	66071445	0	0	NA	Acute	0.00216685	2
4	TMPRSS12	12	50836101	6817	0	TSS_up_100000	Acute	0.00216685	2
4	RBBP7	23	16863442	0	6413	NM_001198719_Intron2	Acute	0.00216685	2
4	CD109	6	73939673	0	0	NA	Acute	0.00216685	2
4	POM121L12	7	52760731	274925	0	NA	Acute	0.00216685	2
4	OXCT1	5	41689741	0	0	NA	Acute	0.00216685	2
4	NBPF22P	5	86185876	96568	0	TSS_up_100000	Acute	0.00216685	2
4	SLC25A21	14	37092938	0	79722	NM_030631_Intron1	Acute	0.00216685	2
4	PPP2R2B	5	147018055	0	63465	NM_001271900_Intron2	Acute	0.00216685	2
4	GAS2L3	12	100656241	0	0	NA	Acute	0.00216685	2
4	LINC01492	9	103261216	0	63817	NR_121578_Intron6	Acute	0.00216685	2
4	LOC100507477	6	140124783	0	0	NA	Acute	0.00216685	2
4	CD9	12	6260287	0	0	NA	Acute	0.00216685	2
4	RRP1B	21	43697780	0	0	NA	Acute	0.00216685	2
4	ZBTB20	3	115356526	209246	0	NA	Acute	0.00216685	2
4	PABPC1P2	2	146381673	205384	0	NA	Acute	0.00216685	2
4	CNTNAP4	16	76288403	0	11125	NM_033401_Intron1	Acute	0.00216685	2
4	FAM103A1	15	82977476	8727	0	TSS_up_100000	Acute	0.00216685	2
4	C1QTNF1	17	79042924	0	8625	NM_198593_Intron1	Acute	0.00216685	2
4	SUGCT	7	40243580	0	108604	NM_001193311_Intron7	Acute	0.00216685	2
4	ISX	22	34796888	269248	0	NA	Acute	0.00216685	2
4	NSUN3	3	94070126	0	7115	NM_022072_Intron2	Acute	0.00216685	2
4	IGFBP3	7	45932216	10944	0	TSS_up_100000	Acute	0.00216685	2
4	DLGAP1	18	3712344	0	742922	NM_001242761_Intron7	Acute	0.00216685	2
4	PDCL3	2	100595949	0	0	NA	Acute	0.00216685	2
4	KCNIP4	4	21819710	0	129041	NM_147182_Intron1	Acute	0.00216685	2
4	LMNTD1	12	25507629	0	140933	NM_001145727_Intron6	Acute	0.00216685	2
4	TFAP2A	6	9780154	0	0	NA	Acute	0.00216685	2
4	C18orf42	18	5101728	0	0	NA	Acute	0.00216685	2
4	MTTP	4	99712382	0	0	NA	Acute	0.00216685	2
4	SORCS1	10	106786683	0	378025	NM_052918_Intron3	Acute	0.00216685	2
4	KCTD12	13	76600086	0	0	NA	Acute	0.00216685	2
4	RABGAP1L	1	174511908	0	352494	NM_014857_Intron13	Acute	0.00216685	2
4	ARAP2	4	36140169	0	104188	NM_015230_Intron19	Acute	0.00216685	2
4	SOX7	8	10738055	7481	0	TSS_up_100000	Acute	0.00216685	2
4	HDX	23	84665848	163369	0	NA	Acute	0.00216685	2
4	SHANK2	11	71142656	0	82140	NM_012309_Intron2	Acute	0.00216685	2
4	RBM43	2	150964696	0	0	NA	Acute	0.00216685	2
4	CACNG2	22	36653963	0	48682	NM_006078_Intron1	Acute	0.00216685	2
4	LOC729987	1	98361029	0	0	NA	Acute	0.00216685	2
4	C1orf95	1	226572204	0	23404	NM_001003665_Intron1	Acute	0.00216685	2
4	PRKCA	17	66682681	0	379873	NM_002737_Intron5	Acute	0.00216685	2
4	NLGN4X	23	5751857	0	0	NA	Acute	0.00216685	2
4	LOC101927450	9	79097003	0	0	NA	Acute	0.00216685	2
4	CASC8	8	127324500	0	157639	NR_117100_Intron5	Acute	0.00216685	2
4	RNF169	11	74820610	0	71742	NM_001098638_Intron4	Acute	0.00216685	2
4	ADO	10	62751206	53550	0	TSS_up_100000	Acute	0.00216685	2
4	SMARCA2	9	1557038	458181	0	NA	Acute	0.00216685	2
4	GABRG1	4	45683321	0	0	NA	Acute	0.00216685	2
4	TTYH3	7	2664617	0	32648	NM_025250_Exon14	Acute	0.00216685	2
4	MIR4445	3	110112770	0	0	NA	Acute	0.00216685	2
4	YIPF1	1	53853838	0	35976	NM_018982_Intron10	Acute	0.00216685	2
4	OR9Q1	11	58013072	10809	0	TSS_up_100000	Acute	0.00216685	2
4	ITSN1	21	33787125	0	144647	NM_001001132_Intron16	Acute	0.00216685	2
4	LOC101929596	2	38424027	0	0	NA	Acute	0.00216685	2
4	CHDH	3	53828319	0	18074	NM_018397_Intron2	Acute	0.00216685	2
4	HS3ST1	4	11537281	108368	0	NA	Acute	0.00216685	2
4	LINC00669	18	39746318	0	5677	NR_024391_Intron2	Acute	0.00216685	2
4	CDH9	5	27114003	75421	0	TSS_up_100000	Acute	0.00216685	2
4	PTPRD	9	10283131	0	329592	NM_002839_Intron3	Acute	0.00216685	2
4	GNAT3	7	80537410	25484	0	TSS_up_100000	Acute	0.00216685	2
4	MIR548AE1	2	184391906	0	0	NA	Acute	0.00216685	2
4	KCNV2	9	2694411	23115	0	TSS_up_100000	Acute	0.00216685	2
4	CNKSR3	6	154528034	17415	0	TSS_up_100000	Acute	0.00216685	2
4	VAX1	10	117129659	0	8642	NM_199131_Exon4	Acute	0.00216685	2
4	CLNK	4	10873015	188253	0	NA	Acute	0.00216685	2
4	AR	23	67569208	0	367	NM_001011645_Intron1	Acute	0.00216685	2
4	MIR4757	2	19183290	165139	0	NA	Acute	0.00216685	2
4	TMTC2	12	83337223	0	0	NA	Acute	0.00216685	2
4	SLC41A3	3	126077496	0	24052	NM_001164475_Intron1	Acute	0.00216685	2
4	CALB1	8	90109969	27088	0	TSS_up_100000	Acute	0.00216685	2
4	PLEKHA2	8	38969962	0	68727	NM_021623_Exon12	Acute	0.00216685	2
4	EVX1	7	27274821	0	0	NA	Acute	0.00216685	2
4	TARID	6	133556409	0	332597	NR_109982_Intron5	Acute	0.00216685	2
4	RALYL	8	84514792	0	331441	NM_001100392_Intron2	Acute	0.00216685	2
4	MROH7	1	54677620	0	35880	NR_111931_Intron10	Acute	0.00216685	2
4	LINC00922	16	65668928	92628	0	TSS_up_100000	Acute	0.00216685	2
4	LOC729506	5	8184634	0	0	NA	Acute	0.00216685	2
4	PIK3R4	3	130711238	0	35614	NM_014602_Intron9	Acute	0.00216685	2
4	LINC01467	14	82083034	459973	0	NA	Acute	0.00216685	2
4	CXCR4	2	136131190	13035	0	TSS_up_100000	Acute	0.00216685	2
4	SKP1P2	12	17193853	0	0	NA	Acute	0.00216685	2
4	C1D	2	67998260	0	0	NA	Acute	0.00216685	2
4	NMU	4	55626154	0	10544	NR_120489_Intron2	Acute	0.00216685	2
4	POU3F4	23	82679839	828422	0	NA	Acute	0.00216685	2
4	PXDN	2	1604558	0	0	NA	Acute	0.00216685	2
4	TFEC	7	115934107	0	0	NA	Acute	0.00216685	2
4	CGB5	19	49043271	574	0	TSS_up_100000	Acute	0.00216685	2
4	TTTY18	24	8586410	0	0	NA	Acute	0.00216685	2
4	CADPS2	7	122774295	0	112464	NM_001009571_Intron1	Acute	0.00216685	2
4	PRRG4	11	32846634	0	16699	NM_024081_Intron5	Acute	0.00216685	2
4	TECRL	4	63956424	0	0	NA	Acute	0.00216685	2
4	MIR3927	9	109529942	18397	0	TSS_up_100000	Acute	0.00216685	2
4	LOC401177	5	18007333	620023	0	NA	Acute	0.00216685	2
4	37226	9	115290311	0	148493	NM_017418_Intron2	Acute	0.00216685	2
4	HS2ST1	1	87119349	0	0	NA	Acute	0.00216685	2
4	GPC1	2	240367048	68650	0	TSS_up_100000	Acute	0.00216685	2
4	CP	3	149192202	0	29843	NR_046371_Intron9	Acute	0.00216685	2
4	SLC41A2	12	104804367	0	124327	NM_032148_Exon10	Acute	0.00216685	2
4	TMTC2	12	83918428	0	0	NA	Acute	0.00216685	2
4	POMP	13	28685301	0	0	NA	Acute	0.00216685	2
4	ATG7	3	11372852	0	100528	NM_001136031_Intron16	Acute	0.00216685	2
4	ARL14	3	160648646	28514	0	TSS_up_100000	Acute	0.00216685	2
4	C1D	2	67953877	0	0	NA	Acute	0.00216685	2
4	TMEM194B	2	190591485	56743	0	TSS_up_100000	Acute	0.00216685	2
4	RAD51L3-RFFL	17	35072582	0	48940	NR_037713_Intron1	Acute	0.00216685	2
4	FAM20C	7	241283	0	48314	NM_020223_Intron3	Acute	0.00216685	2
4	KLF6	10	3800735	15454	0	TSS_up_100000	Acute	0.00216685	2
4	TMEM74	8	108922433	134892	0	NA	Acute	0.00216685	2
4	GPC4	23	133432375	17198	0	TSS_up_100000	Acute	0.00216685	2
4	LINC00396	13	110044019	9266	0	TSS_up_100000	Acute	0.00108342	1
4	AK7	14	96403228	0	11117	NM_152327_Intron2	Acute	0.00108342	1
4	EFCAB6	22	43762065	0	50272	NM_198856_Intron3	Acute	0.00108342	1
4	NAP1L3	23	93552199	0	0	NA	Acute	0.00108342	1
4	LINC00626	1	168787592	0	651	NR_024160_Intron1	Acute	0.00108342	1
5	IKZF3	17	39857258	0	6930	NM_001284515_Intron1	Acute	0.0771052	456
5	ZNF836	19	52159233	0	12410	NM_001102657_Intron4	Acute	0.0708488	419
5	MTDH	8	97706355	0	62176	NM_178812_Intron7	Acute	0.0493744	292
5	SYNE1	6	152226520	0	410879	NM_182961_Intron115	Acute	0.0485289	287
5	RBBP6	16	24564247	0	24660	NM_006910_Intron13	Acute	0.0429489	254
5	KDM2B	12	121564987	0	16028	NM_032590_Intron4	Acute	0.0402435	238
5	TBC1D15	12	71892887	0	53180	NM_001146214_Intron6	Acute	0.037369	221
5	ZNF410	14	73913530	0	26915	NM_001242928_Intron8	Acute	0.033649	199
5	TNPO3	7	128955401	0	99772	NR_034053_Intron23	Acute	0.0334799	198
5	POM121C	7	75430356	0	55932	NM_001099415_Intron7	Acute	0.0331417	196
5	C16orf54	16	29752181	6162	0	TSS_up_100000	Acute	0.0295908	175
5	INHBC	12	57406686	27999	0	TSS_up_100000	Acute	0.0265472	157
5	ZC3H11A	1	203806536	0	10913	NM_014827_Intron4	Acute	0.0263781	156
5	ADD3	10	110027325	0	19372	NM_001121_Intron1	Acute	0.0250254	148
5	SMG6	17	2209803	0	56396	NM_001256827_Intron3	Acute	0.0207981	123
5	MYCBP2	13	77115759	0	211283	NM_015057_Intron55	Acute	0.020629	122
5	KIF23	15	69439779	0	25533	NM_138555_Intron15	Acute	0.0189381	112
5	ZNF607	19	37712931	0	6859	NM_032689_Intron1	Acute	0.018769	111
5	TRIM37	17	59070090	0	36815	NM_015294_Intron9	Acute	0.0185999	110
5	PACS1	11	66185832	0	115479	NM_018026_Intron1	Acute	0.0184308	109
5	APH1B	15	63286492	0	8942	NM_031301_Intron2	Acute	0.0152181	90
5	NDC1	1	53808795	0	29757	NM_018087_Intron7	Acute	0.015049	89
5	PPP1R12B	1	202428153	0	79451	NM_001167857_Intron5	Acute	0.015049	89
5	UHRF2	9	6429895	0	16744	NR_046386_Intron2	Acute	0.0147109	87
5	GBP7	1	89173852	0	2188	NM_207398_Intron1	Acute	0.0147109	87
5	TMEM126A	11	85651738	0	3819	NM_001244735_Intron1	Acute	0.0136963	81
5	PEAK1	15	77247339	0	172765	NM_024776_Intron4	Acute	0.0136963	81
5	LOC100129203	11	95279512	0	0	NA	Acute	0.0128509	76
5	ITCH	20	34438465	0	75230	NM_031483_Intron7	Acute	0.0126818	75
5	COL4A2	13	110371003	0	63719	NM_001846_Intron4	Acute	0.0121745	72
5	CLIP1	12	122295381	0	127188	NM_198240_Intron18	Acute	0.0116672	69
5	PSPC1	13	19699796	0	83223	NR_044998_Intron6	Acute	0.0104836	62
5	HBS1L	6	135022056	0	32842	NM_006620_Intron4	Acute	0.00946906	56
5	IKZF3	17	39796857	0	67331	NM_001284515_Intron3	Acute	0.00896179	53
5	SLC11A2	12	50985615	0	40801	NM_001174127_Intron16	Acute	0.00896179	53
5	CSNK1A1	5	149516759	0	34793	NM_001025105_Intron5	Acute	0.0087927	52
5	DCC	18	52494508	0	154336	NM_005215_Intron1	Acute	0.00794724	47
5	LOC100506457	2	11945259	61857	0	TSS_up_100000	Acute	0.00794724	47
5	TRAF2	9	136918406	0	31893	NM_021138_Intron7	Acute	0.00794724	47
5	VMP1	17	59810555	0	103053	NM_030938_Intron8	Acute	0.00777815	46
5	TMEM126A	11	85651933	0	4014	NM_001244735_Intron1	Acute	0.00760906	45
5	APOO	23	23860866	0	47074	NM_024122_Intron5	Acute	0.00760906	45
5	UHRF2	9	6429709	0	16558	NR_046386_Intron2	Acute	0.00608725	36
5	CHD4	12	6573491	0	33942	NM_001273_Intron37	Acute	0.00608725	36
5	ACTR3	2	113899778	0	9844	NR_102318_Intron1	Acute	0.00541089	32
5	ABLIM2	4	8027186	0	131646	NM_032432_Intron11	Acute	0.00473453	28
5	ANTXRL	10	46292752	0	5755	NM_001278688_Intron2	Acute	0.00405817	24
5	RSBN1L	7	77736470	0	40044	NM_198467_Exon2	Acute	0.00371999	22
5	LINC00353	13	89141665	0	0	NA	Acute	0.00371999	22
5	GMEB1	1	28703480	0	34752	NM_024482_Intron7	Acute	0.00321272	19
5	PCDH7	4	30320708	399700	0	NA	Acute	0.00304363	18
5	R3HDM2	12	57331894	21431	0	TSS_up_100000	Acute	0.00287454	17
5	MON2	12	62502988	0	36171	NM_001278472_Intron8	Acute	0.00270544	16
5	GIMAP6	7	150646497	13849	0	TSS_up_100000	Acute	0.0016909	10
5	SGOL2	2	200535097	0	8955	NM_001160046_Exon3	Acute	0.0016909	10
5	RNGTT	6	88653895	0	309734	NM_001286428_Intron12	Acute	0.00135272	8
5	UBE2G1	17	4358753	0	7921	NM_003342_Intron1	Acute	0.00135272	8
5	RPS6KB1	17	59947396	0	54350	NM_003161_Exon15	Acute	0.00118363	7
5	SLC16A5	17	75092082	0	4141	NM_004695_Intron2	Acute	0.00101454	6
5	HSD52	1	59167696	20889	0	TSS_up_100000	Acute	0.000845451	5
5	RAD51B	14	68340205	0	520426	NM_133510_Intron8	Acute	0.000845451	5
5	LOC286238	9	88672790	20630	0	TSS_up_100000	Acute	0.000676361	4
5	SSH2	17	29730817	0	199411	NM_001282129_Intron3	Acute	0.000676361	4
5	CCT8L2	22	16424979	0	0	NA	Acute	0.000676361	4
5	RNPS1	16	2260172	0	8240	NM_080594_Intron6	Acute	0.000507271	3
5	SLC1A1	9	4462634	27793	0	TSS_up_100000	Acute	0.000507271	3
5	UHRF1	19	4919119	0	9689	NM_001048201_Intron2	Acute	0.000507271	3
5	SGCA	17	50158507	7498	0	TSS_up_100000	Acute	0.000507271	3
5	BAI1	8	142456602	7414	0	TSS_up_100000	Acute	0.000338181	2
5	PVRL1	11	119599788	0	0	NA	Acute	0.000338181	2
5	EBF1	5	159001519	0	98261	NM_001290360_Intron6	Acute	0.000338181	2
5	RBM4	11	66663717	0	25100	NM_001198844_Intron2	Acute	0.00016909	1
5	GRM7-AS3	3	6430970	0	0	NA	Acute	0.00016909	1
5	LMX1B	9	126669479	0	55036	NM_002316_Intron2	Acute	0.00016909	1
5	LOC100506403	21	35519357	0	61407	NR_073512_Intron1	Acute	0.00016909	1
5	GRM4	6	34178569	22947	0	TSS_up_100000	Acute	0.00016909	1
5	ADARB2	10	1669736	0	67740	NM_018702_Intron1	Acute	0.00016909	1
5	CEP44	4	174320685	0	36781	NM_001145314_Intron10	Acute	0.00016909	1
5	MIR5093	16	85374235	67910	0	TSS_up_100000	Acute	0.00016909	1
5	BTNL9	5	181058547	0	18322	NM_152547_Intron10	Acute	0.00016909	1
5	LINC01377	5	3032587	145248	0	NA	Acute	0.00016909	1
5	GOLPH3L	1	150678266	0	18930	NM_018178_Intron2	Acute	0.00016909	1
5	STK38	6	36503935	0	43535	NM_007271_Intron9	Acute	0.00016909	1
5	SYT9	11	7270854	0	18904	NM_175733_Intron1	Acute	0.00016909	1
5	EVC2	4	5648590	0	60958	NM_001166136_Intron9	Acute	0.00016909	1
5	CSF2RB	22	36920192	0	6559	NM_000395_Intron1	Acute	0.00016909	1
5	LOC101929294	8	24338235	0	210383	NR_125808_Intron3	Acute	0.00016909	1
5	UBXN7	3	196437361	4887	0	TSS_up_100000	Acute	0.00016909	1
5	WDFY4	10	48931103	0	245630	NM_020945_Intron47	Acute	0.00016909	1
5	BAMBI	10	28678339	0	844	NM_012342_Intron1	Acute	0.00016909	1
5	CLCN3	4	169636299	0	15778	NM_001243372_Intron2	Acute	0.00016909	1
5	C14orf132	14	96138063	0	0	NA	Acute	0.00016909	1
5	WASF3	13	26673843	0	116140	NM_001291965_Intron6	Acute	0.00016909	1
5	SCHIP1	3	159409904	0	136657	NM_001197107_Intron1	Acute	0.00016909	1
6	EMC2	8	108483860	0	40236	NM_014673_Intron10	Acute	0.318027	6150
6	TNKS	8	9704757	0	148822	NM_003747_Intron6	Acute	0.180112	3483
6	PRPS1	23	107645960	0	17536	NM_001204402_Intron2	Acute	0.12778	2471
6	SMC2	9	104110879	0	16619	NM_001042551_Intron9	Acute	0.104871	2028
6	KIAA0368	9	111413969	0	70776	NM_001080398_Exon21	Acute	0.073172	1415
6	ZCCHC7	9	37179621	0	59149	NM_032226_Intron2	Acute	0.0581239	1124
6	TMTC3	12	88312186	0	0	NA	Acute	0.0540387	1045
6	ATG5	6	106194137	0	131298	NM_001286106_Intron7	Acute	0.0517634	1001
6	LUC7L	16	192118	0	37332	NM_201412_Intron7	Acute	0.030303	586
6	NDUFAF4	6	96893337	0	4554	NM_014165_Intron2	Acute	0.00062054	12
6	LMF1	16	846664	0	0	NA	Acute	0.000206847	4
6	PVRL2	19	44845229	907	0	TSS_up_100000	Acute	0.000155135	3
6	RNU6-21P	16	62289347	101701	0	NA	Acute	0.000103423	2
6	NT5C1B-RDH14	2	18948188	358608	0	NA	Acute	0.000103423	2
6	TTC28	22	28066341	0	613524	NM_001145418_Intron12	Acute	5.17117e-05	1
6	EXOSC6	16	70242339	0	0	NA	Acute	5.17117e-05	1
6	LINC00911	14	85049803	344076	0	NA	Acute	5.17117e-05	1
6	ZMIZ1-AS1	10	78688138	0	0	NA	Acute	5.17117e-05	1
6	MIR3685	12	95337132	0	0	NA	Acute	5.17117e-05	1
6	CDH15	16	89189278	0	17523	NM_004933_Intron7	Acute	5.17117e-05	1
6	TRIM17	1	228415879	0	1003	NM_001024940_Intron1	Acute	5.17117e-05	1
6	TNNT3	11	1915406	4163	0	TSS_up_100000	Acute	5.17117e-05	1
6	PLEKHO2	15	64863351	0	21468	NM_001195059_Intron4	Acute	5.17117e-05	1
6	CRTAM	11	122870905	0	32358	NM_019604_Intron9	Acute	5.17117e-05	1
6	CAMK2A	5	150290325	485	0	TSS_up_100000	Acute	5.17117e-05	1
6	PMEPA1	20	57715727	4191	0	TSS_up_100000	Acute	5.17117e-05	1
7	PACS1	11	NA	0	136897	NM_018026_Intron2	Acute	0.356361	3482
7	WEE1	11	9554610	19071	0	TSS_up_100000	Acute	0.186982	1827
7	TMEM131	2	97921791	0	74100	NM_015348_Intron2	Acute	0.183912	1797
7	CDK17	12	96334634	0	65954	NM_002595_Intron2	Acute	0.125985	1231
7	XAF1	17	6767181	0	11344	NM_199139_Intron4	Acute	0.102344	1000
7	SLK	10	103982492	0	14780	NM_014720_Intron1	Acute	0.0332617	325
7	LINC01492	9	103556711	231678	0	NA	Acute	0.00808515	79
7	SETD2	3	47032095	0	131882	NM_014159_Intron18	Acute	0.00184219	18
7	ZC3H18	16	88583209	0	12828	NM_001294340_Intron2	Acute	0.000511718	5
7	NRXN2	11	64617126	0	106062	NM_138732_Intron19	Acute	0.000307031	3
7	LINC01301	8	60377617	0	0	NA	Acute	0.000204687	2
7	OLFM1	9	135122669	0	0	NA	Acute	0.000102344	1
7	ACP5	19	11578721	0	265	NM_001111035_Intron1	Acute	0.000102344	1
8	CNOT6L	4	77808129	0	11261	NM_001286790_Intron1	Acute	0.646823	10474
8	CEP350	1	179949814	4959	0	TSS_up_100000	Acute	0.308034	4988
8	AAGAB	15	67204765	0	49971	NM_024666_Intron7	Acute	0.0329772	534
8	LINC01412	2	144613056	0	0	NA	Acute	0.00111159	18
8	LSM14A	19	34063001	109446	0	NA	Acute	0.000988081	16
8	LOC101928894	11	46166365	5590	0	TSS_up_100000	Acute	0.000741061	12
8	NT5C2	10	103170502	0	22804	NM_012229_Intron3	Acute	0.000617551	10
8	EEF1DP3	13	31865581	0	18798	NR_027062_Intron1	Acute	0.000494041	8
8	PTPRF	1	43559325	0	28449	NM_002840_Intron5	Acute	0.000494041	8
8	COL25A1	4	109288959	0	13684	NM_198721_Intron3	Acute	0.000494041	8
8	CCNY	10	35524112	0	187238	NM_001282853_Intron5	Acute	0.000494041	8
8	PPP3R1	2	68214482	0	38037	NM_000945_Intron2	Acute	0.00037053	6
8	GPR137B	1	236118757	23775	0	TSS_up_100000	Acute	0.00037053	6
8	TTTY2B	24	6418948	0	9496	NR_003590_Intron3	Acute	0.00037053	6
8	GUCY2EP	11	76677079	0	0	NA	Acute	0.00024702	4
8	LCN1	9	135519713	1725	0	TSS_up_100000	Acute	0.00024702	4
8	LOC101927196	2	185479300	0	0	NA	Acute	0.00024702	4
8	GALR1	18	77519202	0	0	NA	Acute	0.00024702	4
8	FOXD4L5	9	65391041	105832	0	NA	Acute	0.00024702	4
8	TSPAN9	12	3302956	0	0	NA	Acute	0.00024702	4
8	CNBD1	8	86987686	0	121238	NM_173538_Intron4	Acute	0.000185265	3
8	LOC101927881	2	128788473	76127	0	TSS_up_100000	Acute	0.000185265	3
8	HDAC4	2	239079834	0	321115	NM_006037_Intron22	Acute	0.000185265	3
8	LOC339807	2	64614036	0	6724	NR_034023_Intron3	Acute	0.00012351	2
8	PRR32	23	126801272	18492	0	TSS_up_100000	Acute	0.00012351	2
8	MELK	9	36519503	53359	0	TSS_up_100000	Acute	0.00012351	2
8	DPP10	2	116702017	0	0	NA	Acute	0.00012351	2
8	PFKP	10	2888567	178953	0	NA	Acute	0.00012351	2
8	LINC01533	19	31959353	66509	0	TSS_up_100000	Acute	0.00012351	2
8	IGDCC4	15	65422615	0	457	NM_020962_Intron1	Acute	0.00012351	2
8	RASEF	9	82563491	0	0	NA	Acute	0.00012351	2
8	LINC01411	5	174386771	0	50417	NR_125806_Intron1	Acute	0.00012351	2
8	ZNF664-FAM101A	12	124290325	0	317110	NM_001204299_Intron3	Acute	0.00012351	2
8	MLLT3	9	20603868	0	18119	NM_004529_Intron2	Acute	0.00012351	2
8	PALM2	9	109629998	10790	0	TSS_up_100000	Acute	0.00012351	2
8	IFIH1	2	162270658	0	48050	NM_022168_Intron13	Acute	0.00012351	2
8	FZD10	12	130223985	0	0	NA	Acute	0.00012351	2
8	MUC3A	7	100952818	0	3398	NM_005960_Exon2	Acute	0.00012351	2
8	LOC101929199	4	27572452	0	0	NA	Acute	0.00012351	2
8	C20orf203	20	32632190	0	19791	NM_182584_Exon5	Acute	0.00012351	2
8	COL4A1	13	110227415	0	79742	NM_001845_Intron2	Acute	0.00012351	2
8	LOC101928449	12	81918972	34747	0	TSS_up_100000	Acute	0.00012351	2
8	KIF2B	17	53782134	40744	0	TSS_up_100000	Acute	0.00012351	2
8	ASB3	2	53519900	0	0	NA	Acute	0.00012351	2
8	DAB2IP	9	121544008	23094	0	TSS_up_100000	Acute	0.00012351	2
8	AUTS2	7	69602041	0	3122	NM_001127232_Intron1	Acute	0.00012351	2
8	RELN	7	103829708	0	159808	NM_173054_Intron3	Acute	0.00012351	2
8	PGPEP1	19	18357371	0	16784	NM_001300927_Intron3	Acute	0.00012351	2
8	GNG7	19	2568793	0	133955	NM_052847_Intron2	Acute	0.00012351	2
8	NFIX	19	12989558	6212	0	TSS_up_100000	Acute	0.00012351	2
8	HDAC4	2	239065258	0	335691	NM_006037_Intron24	Acute	0.00012351	2
8	LINC00645	14	27501655	110933	0	NA	Acute	0.00012351	2
9	MAP2K5	15	67681467	0	138784	NM_002757_Intron13	Acute	0.480244	17928
9	ZNF81	23	47883481	0	46579	NM_007137_Intron2	Acute	0.0838445	3130
9	ADCY9	16	4092384	0	23801	NM_001116_Intron2	Acute	0.0682543	2548
9	EXOC2	6	577773	0	115368	NM_018303_Intron11	Acute	0.0518604	1936
9	EFR3A	8	131981982	0	77873	NM_015137_Intron14	Acute	0.0444671	1660
9	PTP4A2	1	31861514	0	0	NA	Acute	0.0366987	1370
9	CHST7	23	46592814	0	19127	NM_019886_Intron1	Acute	0.0358951	1340
9	FUS	16	31191221	0	11111	NM_004960_Intron14	Acute	0.0321984	1202
9	FLI1	11	128673390	13145	0	TSS_up_100000	Acute	0.0280196	1046
9	WAC	10	28543472	0	10884	NM_100264_Intron3	Acute	0.0203584	760
9	BRWD1	21	39261996	0	51790	NM_018963_Intron17	Acute	0.0195548	730
9	SRSF10	1	23975180	0	5283	NM_001300936_Intron2	Acute	0.0193941	724
9	PRDM2	1	13758659	0	53804	NM_012231_Intron6	Acute	0.0166618	622
9	ITGB1	10	32911222	0	24336	NM_033668_Intron12	Acute	0.0154831	578
9	HECTD1	14	31167556	0	39967	NM_015382_Intron10	Acute	0.0116257	434
9	CD200R1	3	112930680	0	44410	NM_170780_Intron2	Acute	0.01109	414
9	CAMTA1	1	6795327	0	10003	NM_015215_Intron1	Acute	0.0065897	246
9	INO80	15	41059769	0	56477	NR_104038_Intron15	Acute	0.00455386	170
9	GALNS	16	88844529	0	12437	NM_000512_Intron1	Acute	0.00439313	164
9	ZNF267	16	31889037	0	15279	NR_049749_Intron3	Acute	0.00337521	126
9	ARHGAP19	10	97270119	0	22554	NM_001204300_Intron1	Acute	0.00305376	114
9	NFKBID	19	35890453	0	10197	NM_139239_Exon10	Acute	0.000857196	32
9	ARHGDIA	17	81864421	0	0	NA	Acute	0.000589323	22
9	CBFB	16	67036142	0	6995	NM_022845_Intron2	Acute	0.000160724	6
9	SMG6	17	2270233	0	33542	NM_017575_Intron8	Acute	0.00010715	4
9	DOK5	20	54575300	0	99582	NM_177959_Intron2	Acute	8.03622e-05	3
9	CACNA1I	22	39624658	0	53905	NM_001003406_Intron4	Acute	5.35748e-05	2
9	MAP9	4	155341363	0	0	NA	Acute	5.35748e-05	2
9	B4GALNT3	12	474633	0	14256	NM_173593_Intron1	Acute	5.35748e-05	2
9	PREP	6	105703818	300694	0	NA	Acute	5.35748e-05	2
9	LINC01242	9	30415345	6891	0	TSS_up_100000	Acute	5.35748e-05	2
9	HNRNPA3	2	177101673	111021	0	NA	Acute	5.35748e-05	2
9	IQGAP1	15	90396570	0	8329	NM_003870_Intron2	Acute	5.35748e-05	2
9	SPECC1	17	20286018	0	198996	NM_001033553_Intron12	Acute	5.35748e-05	2
9	MACROD2	20	15295607	0	98749	NM_080676_Intron6	Acute	5.35748e-05	2
9	FAT3	11	92108411	243685	0	NA	Acute	5.35748e-05	2
9	VRK1	14	96718804	78543	0	TSS_up_100000	Acute	5.35748e-05	2
10	ZNF219	14	21105007	303	0	TSS_up_100000	Acute	0.110915	63
10	LINC01582	15	98042768	0	0	NA	Acute	0.0211268	12
10	LINC01492	9	103250132	0	74901	NR_121578_Intron6	Acute	0.0193662	11
10	IGSF9	1	159944967	0	629	NM_001135050_Intron1	Acute	0.0158451	9
10	CASC17	17	71540080	337901	0	NA	Acute	0.0105634	6
10	SNX16	8	82389310	547024	0	NA	Acute	0.00880282	5
10	CLCA2	1	86427519	0	3433	NM_006536_Intron2	Acute	0.00704225	4
10	DNAH8	6	39017342	0	302001	NM_001206927_Intron91	Acute	0.00704225	4
10	C12orf75	12	105460564	0	0	NA	Acute	0.00704225	4
10	FMO9P	1	166394933	208983	0	NA	Acute	0.00528169	3
10	AWAT1	23	70228270	6385	0	TSS_up_100000	Acute	0.00528169	3
10	UNC5A	5	176803811	6748	0	TSS_up_100000	Acute	0.00528169	3
10	LINC00616	4	137792002	0	0	NA	Acute	0.00528169	3
10	HOXA-AS3	7	27152104	0	4941	NR_038831_Intron2	Acute	0.00528169	3
10	PGA3	11	61198906	4589	0	TSS_up_100000	Acute	0.00528169	3
10	LOC284294	18	65054385	0	0	NA	Acute	0.00528169	3
10	SLC16A5	17	75092732	0	4791	NM_004695_Intron2	Acute	0.00352113	2
10	IRX3	16	54534532	248066	0	NA	Acute	0.00352113	2
10	ZMIZ1	10	79325247	0	0	NA	Acute	0.00352113	2
10	KHDRBS3	8	135765626	0	0	NA	Acute	0.00352113	2
10	ANKFN1	17	56444550	0	291075	NM_153228_Intron9	Acute	0.00352113	2
10	LOC728084	12	89000246	0	0	NA	Acute	0.00352113	2
10	LAMA5	20	62337382	0	29930	NM_005560_Intron16	Acute	0.00352113	2
10	LINC00423	13	32897318	0	14334	NR_047020_Intron3	Acute	0.00352113	2
10	BLACE	7	155349014	0	0	NA	Acute	0.00352113	2
10	MIR548X2	13	65112108	0	0	NA	Acute	0.00352113	2
10	LINC01300	8	141311461	29088	0	TSS_up_100000	Acute	0.00352113	2
10	LOC646736	2	226214484	0	0	NA	Acute	0.00352113	2
10	KIAA0825	5	94405004	0	213600	NM_001145678_Intron15	Acute	0.00352113	2
10	C5orf42	5	37155262	0	94166	NM_023073_Intron40	Acute	0.00352113	2
10	ESRRG	1	216909980	0	179665	NM_206594_Intron2	Acute	0.00352113	2
10	DPP10	2	116043261	0	0	NA	Acute	0.00352113	2
10	SKP1P2	12	16924505	64242	0	TSS_up_100000	Acute	0.00352113	2
10	LRRIQ3	1	73707940	0	0	NA	Acute	0.00352113	2
10	IQCH	15	67335079	0	80279	NM_001031715_Intron4	Acute	0.00352113	2
10	LINC01340	5	97672903	0	0	NA	Acute	0.00352113	2
10	MAGEA10-MAGEA5	23	152124758	0	13820	NM_001204811_Intron2	Acute	0.00352113	2
10	PANX1	11	94213839	0	0	NA	Acute	0.00352113	2
10	KIF16B	20	16441275	0	132159	NM_024704_Intron12	Acute	0.00352113	2
10	ITM2A	23	79540059	172507	0	NA	Acute	0.00352113	2
10	MIR4465	6	141056395	0	0	NA	Acute	0.00352113	2
10	AGTPBP1	9	85415227	0	0	NA	Acute	0.00352113	2
10	ZNF320	19	52882211	0	9135	NM_207333_Intron3	Acute	0.00352113	2
10	NAALADL2	3	175305241	0	445920	NM_207015_Intron4	Acute	0.00352113	2
10	KLC3	19	45341790	0	1050	NM_177417_Intron1	Acute	0.00352113	2
10	LOC100505817	18	73688498	0	0	NA	Acute	0.00352113	2
10	NDUFV2	18	9091111	11519	0	TSS_up_100000	Acute	0.00352113	2
10	DSE	6	116416364	0	45417	NM_013352_Intron2	Acute	0.00352113	2
10	LOC100129138	1	104650581	0	0	NA	Acute	0.00352113	2
10	PROX1	1	214065970	0	0	NA	Acute	0.00352113	2
10	ARHGAP42	11	100893159	0	205483	NM_152432_Intron4	Acute	0.00352113	2
10	OSBPL8	12	76470720	0	89089	NM_001003712_Intron2	Acute	0.00176056	1
10	EPC1	10	32379940	1142	0	TSS_up_100000	Acute	0.00176056	1
10	GLG1	16	74607980	836	0	TSS_up_100000	Acute	0.00176056	1
10	DCN	12	91181479	0	1550	NM_001920_Intron1	Acute	0.00176056	1
10	LOC100996291	17	78317503	39011	0	TSS_up_100000	Acute	0.00176056	1
10	AGPAT4	6	161244706	0	29369	NM_020133_Intron1	Acute	0.00176056	1
10	MACROD2	20	15447069	0	250211	NM_080676_Intron7	Acute	0.00176056	1
10	NELFB	9	137269147	0	13840	NM_015456_Intron10	Acute	0.00176056	1
10	FSTL5	4	162477900	313866	0	NA	Acute	0.00176056	1
10	KHDRBS2	6	62433339	147144	0	NA	Acute	0.00176056	1
10	ANKRD30A	10	37268930	0	0	NA	Acute	0.00176056	1
10	EPB41	1	28963380	0	76289	NM_004437_Intron1	Acute	0.00176056	1
10	PARK2	6	162579678	0	148124	NM_013987_Intron1	Acute	0.00176056	1
10	MEI4	6	77979966	0	0	NA	Acute	0.00176056	1
10	NTF3	12	5458879	0	26765	NM_001102654_Intron1	Acute	0.00176056	1
10	MIR4776-1	2	212736938	189319	0	NA	Acute	0.00176056	1
10	TFAM	10	58379093	6050	0	TSS_up_100000	Acute	0.00176056	1
10	XRCC6P5	23	99227789	0	0	NA	Acute	0.00176056	1
10	IL7	8	78767232	0	38291	NM_000880_Intron2	Acute	0.00176056	1
10	LINC01467	14	82983355	1360294	0	NA	Acute	0.00176056	1
10	PLEKHG1	6	150846013	0	0	NA	Acute	0.00176056	1
10	MIR5197	5	143667578	12282	0	TSS_up_100000	Acute	0.00176056	1
10	ARRDC3-AS1	5	91846256	0	0	NA	Acute	0.00176056	1
10	LOC646736	2	226187724	0	0	NA	Acute	0.00176056	1
10	NA	25	16208	0	0	NA	Acute	0.00176056	1
10	ANKRD31	5	75231922	0	4956	NM_001164443_Intron1	Acute	0.00176056	1
10	LOC340512	9	107074540	0	28448	NR_126029_Intron3	Acute	0.00176056	1
10	OCA2	15	27821808	0	277504	NM_000275_Intron23	Acute	0.00176056	1
10	PIK3C2G	12	18265635	0	4095	NM_001288774_Intron1	Acute	0.00176056	1
10	UNKL	16	1414070	0	650	NM_001037125_Intron1	Acute	0.00176056	1
10	LINC00882	3	106806112	0	0	NA	Acute	0.00176056	1
10	CABP1	12	120656714	0	16095	NM_001033677_Intron1	Acute	0.00176056	1
10	CAMK1D	10	12588344	0	238801	NM_020397_Intron2	Acute	0.00176056	1
10	HDAC11	3	13491099	0	10755	NM_001136041_Intron3	Acute	0.00176056	1
10	EVC	4	5711089	108	0	TSS_up_100000	Acute	0.00176056	1
10	EXOC2	6	718063	24922	0	TSS_up_100000	Acute	0.00176056	1
10	SLCO3A1	15	92254834	0	0	NA	Acute	0.00176056	1
10	CDK13	7	39957123	0	6763	NM_003718_Intron1	Acute	0.00176056	1
10	LINC01435	10	107535354	0	0	NA	Acute	0.00176056	1
10	PLOD2	3	145727775	0	0	NA	Acute	0.00176056	1
10	MC4R	18	60519050	146282	0	NA	Acute	0.00176056	1
10	LINC01549	21	17451234	0	0	NA	Acute	0.00176056	1
10	LSAMP	3	116464261	18723	0	TSS_up_100000	Acute	0.00176056	1
10	ERCC4	16	13652923	267234	0	NA	Acute	0.00176056	1
10	NRXN1	2	49936839	0	410917	NM_138735_Intron5	Acute	0.00176056	1
10	STOX1	10	68860687	0	33150	NM_001130159_Intron1	Acute	0.00176056	1
10	SLC22A20	11	65245813	0	0	NA	Acute	0.00176056	1
10	KIAA1671	22	25188477	0	160503	NM_001145206_Intron9	Acute	0.00176056	1
10	LOC102467212	5	103456391	0	0	NA	Acute	0.00176056	1
10	BMPR2	2	202471931	0	95604	NM_001204_Intron3	Acute	0.00176056	1
10	ANKRD44	2	197039714	0	271083	NM_001195144_Intron16	Acute	0.00176056	1
10	DIO3	14	101583240	0	0	NA	Acute	0.00176056	1
10	C3orf67-AS1	3	58856277	0	31806	NR_110820_Intron1	Acute	0.00176056	1
10	MTRNR2L5	10	55721630	0	0	NA	Acute	0.00176056	1
10	LINC00603	5	40028458	23833	0	TSS_up_100000	Acute	0.00176056	1
10	RAB3GAP1	2	135130331	0	78066	NM_001172435_Intron12	Acute	0.00176056	1
10	APELA	4	164908917	0	0	NA	Acute	0.00176056	1
10	MYO10	5	16902137	0	34139	NM_012334_Intron1	Acute	0.00176056	1
10	MCCC2	5	71630651	0	43363	NM_022132_Intron7	Acute	0.00176056	1
10	SNTB1	8	120564975	0	247094	NM_021021_Intron4	Acute	0.00176056	1
10	PPP6R3	11	68511782	0	51064	NM_001164164_Intron2	Acute	0.00176056	1
10	LOC101928227	15	38056401	0	16008	NR_120330_Intron2	Acute	0.00176056	1
10	ZNF839	14	102340578	0	20827	NM_018335_Intron7	Acute	0.00176056	1
10	PRR16	5	120672303	0	208025	NM_001300783_Intron1	Acute	0.00176056	1
10	KHDRBS2	6	62450537	164342	0	NA	Acute	0.00176056	1
10	VAMP2	17	8160717	0	2258	NM_014232_Exon5	Acute	0.00176056	1
10	MED30	8	117451029	69684	0	TSS_up_100000	Acute	0.00176056	1
10	ATL2	2	38325631	0	51659	NR_024191_Intron1	Acute	0.00176056	1
10	ARNT2	15	80528082	0	123732	NM_014862_Intron8	Acute	0.00176056	1
10	GPC3	23	133803987	0	181659	NM_001164619_Intron1	Acute	0.00176056	1
10	GPR101	23	137287145	255471	0	NA	Acute	0.00176056	1
10	ZWINT	10	56365743	4470	0	TSS_up_100000	Acute	0.00176056	1
10	SEPT5	22	19717918	0	3454	NM_002688_Intron2	Acute	0.00176056	1
10	PTPRG	3	61618363	0	56794	NM_002841_Intron1	Acute	0.00176056	1
10	TMEM260	14	56722536	0	0	NA	Acute	0.00176056	1
10	ZNF81	23	47829755	7147	0	TSS_up_100000	Acute	0.00176056	1
10	LINC01477	18	40457733	0	0	NA	Acute	0.00176056	1
10	NOS1	12	117208585	0	153217	NM_001204218_Exon30	Acute	0.00176056	1
10	RICTOR	5	39002628	0	71780	NM_001285439_Exon5	Acute	0.00176056	1
10	MIR588	6	126636246	0	0	NA	Acute	0.00176056	1
10	DOK5	20	54542105	0	66387	NM_177959_Intron1	Acute	0.00176056	1
10	LOC654342	2	91629237	0	0	NA	Acute	0.00176056	1
10	PARP11	12	4046377	172929	0	NA	Acute	0.00176056	1
10	IRX1	5	3903626	0	0	NA	Acute	0.00176056	1
10	OR1N1	9	122538375	11082	0	TSS_up_100000	Acute	0.00176056	1
10	OR4N2	14	19825360	0	21590	NM_001004723_Intron1	Acute	0.00176056	1
10	EYS	6	65556536	0	150689	NM_001292009_Intron2	Acute	0.00176056	1
10	PMAIP1	18	60110574	0	0	NA	Acute	0.00176056	1
10	LRRK1	15	101089441	0	0	NA	Acute	0.00176056	1
10	LOC101929058	12	103087990	63852	0	TSS_up_100000	Acute	0.00176056	1
10	POLN	4	2154603	0	87561	NM_181808_Intron16	Acute	0.00176056	1
10	NTN1	17	9105375	0	83833	NM_004822_Intron2	Acute	0.00176056	1
10	SULT6B1	2	37175926	0	12621	NM_001032377_Intron4	Acute	0.00176056	1
10	EMID1	22	29228516	0	22604	NM_133455_Intron5	Acute	0.00176056	1
10	ADAMTS12	5	33591390	0	300629	NM_030955_Intron17	Acute	0.00176056	1
10	MCPH1	8	6602988	0	196396	NM_024596_Intron12	Acute	0.00176056	1
10	AGA	4	177547286	104783	0	NA	Acute	0.00176056	1
10	LYRM4	6	5227414	0	33536	NM_001164840_Intron1	Acute	0.00176056	1
10	PCSK5	9	75859241	31403	0	TSS_up_100000	Acute	0.00176056	1
10	40603	5	16152355	0	27433	NM_001102562_Intron2	Acute	0.00176056	1
10	COL22A1	8	139178504	264498	0	NA	Acute	0.00176056	1
10	LOC101929464	1	33363085	0	12733	NR_125978_Exon3	Acute	0.00176056	1
10	MSR1	8	15989178	0	0	NA	Acute	0.00176056	1
10	GPR126	6	142391480	0	89561	NM_001032394_Intron6	Acute	0.00176056	1
10	LOC339622	21	24899268	0	58718	NR_046198_Intron2	Acute	0.00176056	1
10	LOC101927592	12	126905107	0	0	NA	Acute	0.00176056	1
10	LINC00911	14	85095298	298581	0	NA	Acute	0.00176056	1
10	SLC25A37	8	23620989	0	0	NA	Acute	0.00176056	1
10	LOC101927616	12	127406384	66312	0	TSS_up_100000	Acute	0.00176056	1
10	TMX3	18	68375693	0	0	NA	Acute	0.00176056	1
10	GALNT5	2	157207410	50418	0	TSS_up_100000	Acute	0.00176056	1
10	LOC100130691	2	177283320	0	0	NA	Acute	0.00176056	1
10	LINGO2	9	27837552	0	0	NA	Acute	0.00176056	1
10	WDFY3	4	84909043	0	57348	NM_014991_Intron2	Acute	0.00176056	1
10	LINCR-0002	3	191792981	0	0	NA	Acute	0.00176056	1
10	CASC4	15	44282100	6611	0	TSS_up_100000	Acute	0.00176056	1
10	EXOC4	7	133188272	64795	0	TSS_up_100000	Acute	0.00176056	1
10	AIG1	6	143270857	0	211494	NM_001286587_Intron4	Acute	0.00176056	1
10	VPS41	7	38893284	0	15916	NM_080631_Intron2	Acute	0.00176056	1
10	GGT6	17	4567134	6538	0	TSS_up_100000	Acute	0.00176056	1
10	SLIT3	5	169134449	0	166680	NM_003062_Intron4	Acute	0.00176056	1
10	PTPRT	20	42489011	0	700906	NM_007050_Intron7	Acute	0.00176056	1
10	PDGFD	11	104170081	5782	0	TSS_up_100000	Acute	0.00176056	1
10	PDE9A	21	42768847	0	115095	NM_002606_Intron16	Acute	0.00176056	1
10	NTM	11	131501884	0	131408	NM_001048209_Intron1	Acute	0.00176056	1
10	C5	9	120945103	0	0	NA	Acute	0.00176056	1
10	ATP6V0D1	16	67438481	0	42705	NM_004691_Exon8	Acute	0.00176056	1
10	DCC	18	52701701	0	361529	NM_005215_Intron1	Acute	0.00176056	1
10	HIP1	7	75584194	0	154778	NM_005338_Intron5	Acute	0.00176056	1
10	SLC18A1	8	20178130	0	5076	NM_001142325_Intron5	Acute	0.00176056	1
10	PRR32	23	127131494	0	0	NA	Acute	0.00176056	1
10	LOC101927043	2	47266420	0	78654	NR_110207_Intron1	Acute	0.00176056	1
10	LINC01370	20	40216039	0	0	NA	Acute	0.00176056	1
10	KIAA1456	8	12984982	0	39308	NM_020844_Intron1	Acute	0.00176056	1
10	FIGN	2	163833267	97264	0	TSS_up_100000	Acute	0.00176056	1
10	CAMSAP3	19	7594947	955	0	TSS_up_100000	Acute	0.00176056	1
10	TLN2	15	62748513	0	101202	NM_015059_Intron30	Acute	0.00176056	1
10	GSTK1	7	143246069	17360	0	TSS_up_100000	Acute	0.00176056	1
10	RXFP2	13	31610964	128578	0	NA	Acute	0.00176056	1
10	LOC100129138	1	104339952	0	0	NA	Acute	0.00176056	1
10	CSNK1A1L	13	37115607	9943	0	TSS_up_100000	Acute	0.00176056	1
10	ATXN8OS	13	70153034	0	0	NA	Acute	0.00176056	1
10	SLAIN2	4	48393393	0	51797	NM_020846_Intron6	Acute	0.00176056	1
10	DSCAM	21	40697185	0	149928	NR_073202_Intron2	Acute	0.00176056	1
10	LRFN5	14	42126319	0	0	NA	Acute	0.00176056	1
10	ZFYVE16	5	80453718	0	45705	NM_001105251_Intron11	Acute	0.00176056	1
10	LINC01315	22	42345822	0	0	NA	Acute	0.00176056	1
10	MBD5	2	148239693	0	218682	NM_018328_Intron4	Acute	0.00176056	1
10	TRPS1	8	115442551	0	225461	NM_014112_Intron5	Acute	0.00176056	1
10	LOC101927285	2	59218988	0	1280	NR_110219_Intron1	Acute	0.00176056	1
10	FLJ46066	3	182277464	0	0	NA	Acute	0.00176056	1
10	GPR173	23	53070263	0	20939	NM_018969_Intron1	Acute	0.00176056	1
10	LINCR-0001	8	10499537	0	0	NA	Acute	0.00176056	1
10	LINC00322	21	43334853	2814	0	TSS_up_100000	Acute	0.00176056	1
10	OR2V1	5	181133483	8179	0	TSS_up_100000	Acute	0.00176056	1
10	ALDH1B1	9	38280001	112663	0	NA	Acute	0.00176056	1
10	LOC101929153	5	4678259	95222	0	TSS_up_100000	Acute	0.00176056	1
10	CFTR	7	117612234	0	132271	NM_000492_Intron20	Acute	0.00176056	1
10	PIEZO2	18	10765153	0	383609	NM_022068_Intron19	Acute	0.00176056	1
10	SHC3	9	89220954	42187	0	TSS_up_100000	Acute	0.00176056	1
10	RGS7	1	241192274	0	164956	NM_001282773_Intron2	Acute	0.00176056	1
10	YIPF1	1	53876295	0	13519	NM_018982_Intron6	Acute	0.00176056	1
10	COX7B2	4	46692879	0	0	NA	Acute	0.00176056	1
10	FAM179B	14	45017424	0	55211	NM_015091_Intron7	Acute	0.00176056	1
10	TEX26	13	31054906	0	0	NA	Acute	0.00176056	1
10	PRDM13	6	99704778	0	0	NA	Acute	0.00176056	1
10	CTGF	6	132020047	68669	0	TSS_up_100000	Acute	0.00176056	1
10	COLGALT1	19	17564071	0	8369	NM_024656_Intron3	Acute	0.00176056	1
10	PALM2-AKAP2	9	110041478	0	261181	NM_147150_Intron7	Acute	0.00176056	1
10	LINC00314	21	27958199	55164	0	TSS_up_100000	Acute	0.00176056	1
10	LOC101928416	12	132331254	0	1404	NR_120467_Intron1	Acute	0.00176056	1
10	C6orf89	6	36913018	0	27154	NM_001286635_Intron4	Acute	0.00176056	1
10	SLC35F1	6	117929477	0	21951	NM_001029858_Intron1	Acute	0.00176056	1
10	MAPRE2	18	35095377	0	54017	NM_001256420_Intron1	Acute	0.00176056	1
10	COL22A1	8	138805284	0	108722	NM_152888_Intron10	Acute	0.00176056	1
10	RPS29	14	49230421	0	0	NA	Acute	0.00176056	1
10	CDH12	5	22922991	69369	0	TSS_up_100000	Acute	0.00176056	1
10	PTCHD1-AS	23	22929616	0	363530	NR_073010_Intron3	Acute	0.00176056	1
10	ZFP91	11	58580299	0	1185	NM_001197051_Intron1	Acute	0.00176056	1
10	CNTNAP2	7	147415900	0	1299539	NM_014141_Intron10	Acute	0.00176056	1
10	MGAT4C	12	86281489	0	557415	NM_013244_Intron3	Acute	0.00176056	1
10	GTF2E2	8	30620253	0	37968	NM_002095_Intron3	Acute	0.00176056	1
10	GALNT18	11	11497333	0	124681	NM_198516_Intron1	Acute	0.00176056	1
10	GPR173	23	53055180	0	5856	NM_018969_Intron1	Acute	0.00176056	1
10	MYH13	17	10259492	0	0	NA	Acute	0.00176056	1
10	BCORP1	24	19300421	0	0	NA	Acute	0.00176056	1
10	ENOX1	13	43593717	0	193263	NM_017993_Intron2	Acute	0.00176056	1
10	OLFM3	1	102424405	427171	0	NA	Acute	0.00176056	1
10	LOC102724913	18	71738463	0	43763	NR_126324_Intron1	Acute	0.00176056	1
10	FSTL5	4	160606320	0	0	NA	Acute	0.00176056	1
10	MAFB	20	40659808	0	0	NA	Acute	0.00176056	1
10	LOC101927412	1	80885337	0	0	NA	Acute	0.00176056	1
10	DOK5	20	54925753	0	0	NA	Acute	0.00176056	1
10	UGT8	4	114454172	144283	0	NA	Acute	0.00176056	1
10	RASGEF1B	4	81684151	212223	0	NA	Acute	0.00176056	1
10	GABRR3	3	98005257	0	30047	NM_001105580_Intron7	Acute	0.00176056	1
10	KIF2B	17	53745716	77162	0	TSS_up_100000	Acute	0.00176056	1
10	LOC643542	18	67973171	0	0	NA	Acute	0.00176056	1
10	VWA8	13	41826943	0	134142	NM_001009814_Intron14	Acute	0.00176056	1
10	LARGE	22	34088196	167768	0	NA	Acute	0.00176056	1
10	CEP63	3	134503700	0	17967	NM_001042383_Intron2	Acute	0.00176056	1
10	ANKRD7	7	118230654	0	5996	NM_019644_Intron1	Acute	0.00176056	1
10	SNX29P2	16	29219966	82321	0	TSS_up_100000	Acute	0.00176056	1
10	GALC	14	87654215	0	0	NA	Acute	0.00176056	1
10	CDH6	5	30631131	562524	0	NA	Acute	0.00176056	1
10	ANKS1B	12	99806053	0	178601	NM_152788_Intron4	Acute	0.00176056	1
10	MED23	6	131615502	0	12737	NM_004830_Intron10	Acute	0.00176056	1
10	GPRIN2	10	46537490	0	0	NA	Acute	0.00176056	1
10	DISC1FP1	11	90986801	0	0	NA	Acute	0.00176056	1
10	DOK2	8	21888874	0	0	NA	Acute	0.00176056	1
10	FAM19A2	12	61344332	0	0	NA	Acute	0.00176056	1
10	LINC00466	1	63024352	0	0	NA	Acute	0.00176056	1
10	ELTD1	1	79156153	149343	0	NA	Acute	0.00176056	1
10	CHRNA6	8	42781874	13088	0	TSS_up_100000	Acute	0.00176056	1
10	SPECC1L-ADORA2A	22	24303864	0	33047	NR_103546_Intron3	Acute	0.00176056	1
10	UBE2E2	3	22773525	429768	0	NA	Acute	0.00176056	1
10	CTSE	1	206010014	0	13895	NM_001910_Exon9	Acute	0.00176056	1
10	RAPGEF2	4	159330353	0	62507	NM_014247_Exon7	Acute	0.00176056	1
10	NLRC4	2	32233962	0	31781	NM_001302504_Intron7	Acute	0.00176056	1
10	LINC01135	1	58948011	0	0	NA	Acute	0.00176056	1
10	XYLT1	16	17069832	0	0	NA	Acute	0.00176056	1
10	GLI3	7	42148148	0	88871	NM_000168_Intron3	Acute	0.00176056	1
10	LINC01549	21	17326088	112802	0	NA	Acute	0.00176056	1
10	LINC01122	2	59022599	0	501846	NR_033873_Intron9	Acute	0.00176056	1
10	LINC00536	8	116008328	0	316731	NR_046215_Intron7	Acute	0.00176056	1
10	DENND4A	15	65702427	0	89866	NM_005848_Exon17	Acute	0.00176056	1
10	HOXC13-AS	12	53854396	0	0	NA	Acute	0.00176056	1
10	FBXL17	5	108469143	87045	0	TSS_up_100000	Acute	0.00176056	1
10	MAEL	1	167006355	0	30773	NM_001286378_Intron9	Acute	0.00176056	1
10	PTAFR	1	28178649	0	15287	NM_001164721_Intron1	Acute	0.00176056	1
10	TSN	2	121936578	0	0	NA	Acute	0.00176056	1
10	PAX2	10	100859495	0	0	NA	Acute	0.00176056	1
10	KBTBD2	7	32860221	0	0	NA	Acute	0.00176056	1
10	PBX3	9	126043104	0	0	NA	Acute	0.00176056	1
10	NR2F2-AS1	15	96037908	0	0	NA	Acute	0.00176056	1
10	GRM7	3	7276242	0	415127	NM_000844_Intron2	Acute	0.00176056	1
10	BTC	4	74632773	0	0	NA	Acute	0.00176056	1
10	DPF3	14	72777824	0	116292	NM_012074_Intron1	Acute	0.00176056	1
10	ARID4B	1	235182427	0	145790	NM_031371_Exon19	Acute	0.00176056	1
10	ANXA1	9	73077890	73841	0	TSS_up_100000	Acute	0.00176056	1
10	CLEC16A	16	11075375	0	130887	NM_015226_Intron18	Acute	0.00176056	1
10	LINC00867	10	118359563	0	0	NA	Acute	0.00176056	1
10	CLVS2	6	123095876	0	0	NA	Acute	0.00176056	1
10	ZNF532	18	58945805	0	82976	NM_018181_Intron6	Acute	0.00176056	1
10	CCDC61	19	45990576	4885	0	TSS_up_100000	Acute	0.00176056	1
10	LOC100507201	2	82034129	567183	0	NA	Acute	0.00176056	1
10	40603	5	16167860	0	11928	NM_001102562_Intron2	Acute	0.00176056	1
10	ARG1	6	131534106	39098	0	TSS_up_100000	Acute	0.00176056	1
10	LOC101929147	1	119221354	0	80958	NR_125975_Intron4	Acute	0.00176056	1
10	SPTLC3	20	13168982	0	0	NA	Acute	0.00176056	1
10	UPP2	2	158051201	0	56022	NM_001135098_Intron2	Acute	0.00176056	1
10	NUDT10	23	51367617	0	0	NA	Acute	0.00176056	1
10	ABCA13	7	48253937	0	82477	NM_152701_Intron15	Acute	0.00176056	1
10	KMT2C	7	152201290	0	234715	NM_170606_Intron26	Acute	0.00176056	1
10	KLKB1	4	186232844	0	5326	NM_000892_Intron3	Acute	0.00176056	1
10	LINC01524	20	52441282	179556	0	NA	Acute	0.00176056	1
10	CACNA1B	9	137948725	0	70936	NM_001243812_Intron6	Acute	0.00176056	1
10	AMER1	23	64201460	0	4284	NM_152424_Intron1	Acute	0.00176056	1
10	MIR205HG	1	209087877	340946	0	NA	Acute	0.00176056	1
10	BTBD11	12	107637831	0	56974	NM_001018072_Intron12	Acute	0.00176056	1
10	HEG1	3	125046485	0	9473	NM_020733_Intron1	Acute	0.00176056	1
10	TIFAB	5	135479693	27294	0	TSS_up_100000	Acute	0.00176056	1
10	ANXA2	15	60291985	0	0	NA	Acute	0.00176056	1
10	PTPRD	9	10090925	0	521798	NM_002839_Intron3	Acute	0.00176056	1
10	TNFAIP8	5	119278379	0	9687	NM_001286815_Intron1	Acute	0.00176056	1
10	LOC101927412	1	80708832	0	0	NA	Acute	0.00176056	1
10	PTPRZ1	7	121778055	95050	0	TSS_up_100000	Acute	0.00176056	1
10	SMAD4	18	51107769	0	0	NA	Acute	0.00176056	1
10	CNTNAP5	2	125060133	0	0	NA	Acute	0.00176056	1
10	RXFP2	13	31553013	186529	0	NA	Acute	0.00176056	1
10	GDF10	10	47237759	62465	0	TSS_up_100000	Acute	0.00176056	1
10	MIR7-3HG	19	4764258	4847	0	TSS_up_100000	Acute	0.00176056	1
10	MALRD1	10	19382015	0	333244	NM_001142308_Intron26	Acute	0.00176056	1
10	PTPRN2	7	158173895	0	413895	NM_130842_Intron4	Acute	0.00176056	1
10	FBXL7	5	15801686	0	301490	NM_012304_Intron2	Acute	0.00176056	1
10	VPREB1	22	22125540	119240	0	NA	Acute	0.00176056	1
10	TRIP12	2	229819056	0	102953	NM_001284216_Intron5	Acute	0.00176056	1
10	LOC100129027	21	45740692	0	0	NA	Acute	0.00176056	1
10	FBXL17	5	107867743	0	514355	NM_001163315_Intron8	Acute	0.00176056	1
10	MIR2054	4	125590306	0	0	NA	Acute	0.00176056	1
10	TUSC3	8	15478380	61707	0	TSS_up_100000	Acute	0.00176056	1
10	CSMD3	8	112098057	0	0	NA	Acute	0.00176056	1
10	GTDC1	2	144092888	0	201605	NM_001006636_Intron6	Acute	0.00176056	1
10	NPSR1-AS1	7	34654702	0	103570	NR_033664_Intron2	Acute	0.00176056	1
10	LOC101927766	5	159722995	0	0	NA	Acute	0.00176056	1
10	CGNL1	15	57529610	0	153105	NM_032866_Intron13	Acute	0.00176056	1
10	STXBP4	17	55077803	0	109038	NM_178509_Intron13	Acute	0.00176056	1
10	SLC38A4	12	46783041	0	42956	NM_018018_Intron7	Acute	0.00176056	1
10	SYNE3	14	95420746	0	55090	NM_152592_Intron16	Acute	0.00176056	1
10	NRXN3	14	78575579	0	171848	NM_004796_Intron1	Acute	0.00176056	1
10	LINC01356	1	112779467	0	0	NA	Acute	0.00176056	1
10	LINC00589	8	29538059	0	0	NA	Acute	0.00176056	1
10	FSIP2	2	185751490	0	12862	NM_173651_Intron7	Acute	0.00176056	1
10	NTNG2	9	132200005	0	38058	NM_032536_Intron3	Acute	0.00176056	1
10	DPP10	2	116736873	0	0	NA	Acute	0.00176056	1
10	LINC00333	13	84459560	0	318958	NR_046871_Intron3	Acute	0.00176056	1
10	GALNT14	2	30861115	0	0	NA	Acute	0.00176056	1
10	LOC100507391	3	194706399	2022	0	TSS_up_100000	Acute	0.00176056	1
10	TLR4	9	117946419	0	0	NA	Acute	0.00176056	1
10	LOC100132735	6	139801940	0	30867	NR_038399_Intron1	Acute	0.00176056	1
10	LOC102467147	5	56452814	0	0	NA	Acute	0.00176056	1
10	JPH1	8	74169410	0	0	NA	Acute	0.00176056	1
10	ELTD1	1	79735699	728889	0	NA	Acute	0.00176056	1
10	KALRN	3	124549202	0	454491	NM_001024660_Intron33	Acute	0.00176056	1
10	APBA1	9	69679422	7063	0	TSS_up_100000	Acute	0.00176056	1
10	LINC00448	13	62491705	0	0	NA	Acute	0.00176056	1
10	MIR8062	20	7439755	0	0	NA	Acute	0.00176056	1
10	GPR174	23	79240024	0	0	NA	Acute	0.00176056	1
10	ALOX12B	17	8077687	0	10016	NM_001139_Intron8	Acute	0.00176056	1
10	RAB27A	15	55297932	8117	0	TSS_up_100000	Acute	0.00176056	1
10	LINGO2	9	28265274	0	947726	NM_152570_Intron5	Acute	0.00176056	1
10	CSMD1	8	5136210	141404	0	NA	Acute	0.00176056	1
10	NOD2	16	50692861	4278	0	TSS_up_100000	Acute	0.00176056	1
10	PTCHD1-AS	23	23177943	0	115203	NR_073010_Intron2	Acute	0.00176056	1
10	PRR9	1	153231722	0	0	NA	Acute	0.00176056	1
10	LINC00333	13	84017396	123206	0	NA	Acute	0.00176056	1
10	CDON	11	126050499	0	12793	NM_016952_Intron1	Acute	0.00176056	1
10	LINC00640	14	51326719	6674	0	TSS_up_100000	Acute	0.00176056	1
10	C21orf62	21	32876974	63231	0	TSS_up_100000	Acute	0.00176056	1
10	HMGN2	1	26485118	0	0	NA	Acute	0.00176056	1
10	MIR3924	10	57086893	0	0	NA	Acute	0.00176056	1
10	RPS6KA1	1	26512506	17252	0	TSS_up_100000	Acute	0.00176056	1
10	CHST9	18	27117793	0	67545	NM_001256316_Intron2	Acute	0.00176056	1
10	MIR4458HG	5	8588650	0	0	NA	Acute	0.00176056	1
10	PAWR	12	79555590	0	0	NA	Acute	0.00176056	1
10	FOXL1	16	86722791	0	0	NA	Acute	0.00176056	1
10	LOC101928650	1	170378608	0	0	NA	Acute	0.00176056	1
10	GABRA6	5	161752376	0	0	NA	Acute	0.00176056	1
10	LEP	7	128261525	0	0	NA	Acute	0.00176056	1
10	DACH2	23	86934660	0	0	NA	Acute	0.00176056	1
10	CD200	3	112405551	0	0	NA	Acute	0.00176056	1
10	MIR548G	4	147252127	0	0	NA	Acute	0.00176056	1
10	FAM149A	4	186149013	0	4172	NM_015398_Intron1	Acute	0.00176056	1
10	LINC00284	13	44054968	0	0	NA	Acute	0.00176056	1
10	DGKB	7	14596760	0	244690	NM_004080_Intron16	Acute	0.00176056	1
10	LOC644919	14	41046638	0	91927	NR_109758_Intron3	Acute	0.00176056	1
10	DAPK1	9	87536367	0	37832	NM_001288729_Intron2	Acute	0.00176056	1
10	TTC14	3	180553641	48489	0	TSS_up_100000	Acute	0.00176056	1
10	ACO1	9	32073644	310959	0	NA	Acute	0.00176056	1
10	GBA3	4	23295441	0	0	NA	Acute	0.00176056	1
10	FAM87A	8	352445	0	0	NA	Acute	0.00176056	1
10	PRKAR2B	7	107065331	0	20598	NM_002736_Intron1	Acute	0.00176056	1
10	CITED4	1	40917499	55153	0	TSS_up_100000	Acute	0.00176056	1
10	UNC13C	15	54770190	0	0	NA	Acute	0.00176056	1
10	LOC440982	3	147577852	0	0	NA	Acute	0.00176056	1
10	TMPRSS5	11	113684391	0	0	NA	Acute	0.00176056	1
10	CNTN6	3	1089822	2836	0	TSS_up_100000	Acute	0.00176056	1
10	MEX3B	15	81912302	0	0	NA	Acute	0.00176056	1
10	FAM27L	17	22146773	151991	0	NA	Acute	0.00176056	1
10	CD28	2	203740180	0	0	NA	Acute	0.00176056	1
10	CLLU1	12	92516151	0	0	NA	Acute	0.00176056	1
10	CACNB4	2	151922553	0	176168	NM_001005746_Intron2	Acute	0.00176056	1
10	GUSBP10	7	57189110	8954	0	TSS_up_100000	Acute	0.00176056	1
10	AP1S2	23	15923294	68280	0	TSS_up_100000	Acute	0.00176056	1
10	TNFSF13B	13	108368979	0	0	NA	Acute	0.00176056	1
10	MIR223	23	65994431	24439	0	TSS_up_100000	Acute	0.00176056	1
10	CTNNA3	10	65991672	0	1674013	NM_001127384_Intron15	Acute	0.00176056	1
10	IGF1	12	102318210	0	0	NA	Acute	0.00176056	1
10	LOC101927967	2	77814407	0	476324	NR_110288_Intron3	Acute	0.00176056	1
11	LINC00974	17	41552819	0	1676	NR_038442_Intron1	Acute	0.0444444	2
11	LOC101928438	9	99583001	0	0	NA	Acute	0.0444444	2
11	MIR4510	15	35958436	0	0	NA	Acute	0.0222222	1
11	ARAP2	4	35236478	0	0	NA	Acute	0.0222222	1
11	DLGAP1	18	4177859	0	277407	NM_001242761_Intron1	Acute	0.0222222	1
11	MIR588	6	126622168	0	0	NA	Acute	0.0222222	1
11	PLCL1	2	197817368	0	12666	NM_006226_Intron1	Acute	0.0222222	1
11	MIR4431	2	52584013	0	0	NA	Acute	0.0222222	1
11	RELN	7	103938039	0	51477	NM_173054_Intron1	Acute	0.0222222	1
11	HS3ST3A1	17	13806358	204416	0	NA	Acute	0.0222222	1
11	PCSK1	5	96375416	0	0	NA	Acute	0.0222222	1
11	MIR4792	3	24823470	302035	0	NA	Acute	0.0222222	1
11	CDH6	5	30848835	344820	0	NA	Acute	0.0222222	1
11	ELTD1	1	79207628	200818	0	NA	Acute	0.0222222	1
11	PTPRQ	12	80514381	0	70035	NM_001145026_Intron17	Acute	0.0222222	1
11	PSMA8	18	26134346	0	494	NM_001025096_Intron1	Acute	0.0222222	1
11	DNM3	1	172010711	0	169233	NM_001278252_Intron4	Acute	0.0222222	1
11	MIR4757	2	19325198	23231	0	TSS_up_100000	Acute	0.0222222	1
11	LINC01139	1	238447409	0	0	NA	Acute	0.0222222	1
11	KAZN	1	15110550	0	511833	NM_201628_Intron13	Acute	0.0222222	1
11	EFCAB1	8	48754899	19588	0	TSS_up_100000	Acute	0.0222222	1
11	MTMR3	22	29875216	7953	0	TSS_up_100000	Acute	0.0222222	1
11	PIK3R6	17	8830196	0	37481	NM_001010855_Intron9	Acute	0.0222222	1
11	KIAA0556	16	27604428	0	54281	NM_015202_Intron2	Acute	0.0222222	1
11	MATN3	2	19997759	0	14935	NM_002381_Intron5	Acute	0.0222222	1
11	TXNRD1	12	104332932	0	46250	NM_001261446_Intron11	Acute	0.0222222	1
11	TBC1D22B	6	37277091	0	19387	NR_130108_Intron2	Acute	0.0222222	1
11	GPR98	5	90778217	0	219417	NR_003149_Intron62	Acute	0.0222222	1
11	C20orf62	20	44468991	3647	0	TSS_up_100000	Acute	0.0222222	1
11	LINC01335	5	74263459	0	0	NA	Acute	0.0222222	1
11	BACH2	6	90100699	0	196209	NM_021813_Intron4	Acute	0.0222222	1
11	FRMD4B	3	69365690	0	20614	NM_015123_Intron1	Acute	0.0222222	1
11	LINC01487	3	155250041	0	0	NA	Acute	0.0222222	1
11	CNTN5	11	98517779	503197	0	NA	Acute	0.0222222	1
11	MLLT10P1	20	30814657	411195	0	NA	Acute	0.0222222	1
11	SUPT3H	6	45074593	0	303458	NM_003599_Intron3	Acute	0.0222222	1
11	XPO6	16	28158064	0	53854	NM_015171_Intron6	Acute	0.0222222	1
11	GRIK2	6	102986048	0	0	NA	Acute	0.0222222	1
11	RASGRF2	5	81134095	0	173406	NM_006909_Intron17	Acute	0.0222222	1
11	GTSCR1	18	70762210	111353	0	NA	Acute	0.0222222	1
11	C14orf93	14	22991447	0	18754	NM_001130708_Intron3	Acute	0.0222222	1
11	MN1	22	27364356	0	0	NA	Acute	0.0222222	1
11	CRISPLD2	16	84897017	0	77036	NM_031476_Intron14	Acute	0.0222222	1
12	S100A4	1	153544672	0	1134	NM_002961_Exon2	Acute	0.0320163	47
12	LINC00898	22	47627852	0	3717	NR_033377_Intron1	Acute	0.0190736	28
12	LRRC4C	11	40835226	0	624410	NM_001258419_Intron2	Acute	0.0156676	23
12	BTBD1	15	83040150	0	27204	NM_001011885_Intron4	Acute	0.0143052	21
12	LINC00473	6	165794303	0	0	NA	Acute	0.013624	20
12	PPARGC1A	4	24033409	143332	0	NA	Acute	0.013624	20
12	SYNDIG1	20	24772171	0	0	NA	Acute	0.0122616	18
12	MAGI2	7	78227935	0	1225639	NM_001301128_Intron10	Acute	0.0122616	18
12	STRBP	9	123294538	25962	0	TSS_up_100000	Acute	0.0115804	17
12	TMEM132C	12	128383091	0	115688	NM_001136103_Intron1	Acute	0.0108992	16
12	SYNDIG1	20	24489674	0	20475	NM_024893_Intron1	Acute	0.010218	15
12	SNHG20	17	77055426	33217	0	TSS_up_100000	Acute	0.010218	15
12	MACF1	1	39116298	0	32131	NM_012090_Intron1	Acute	0.00885559	13
12	WDR31	9	113327442	0	12898	NM_001012361_Intron5	Acute	0.00885559	13
12	LOC101927914	7	157499602	0	33371	NR_110157_Exon4	Acute	0.00885559	13
12	SLC10A7	4	146326920	0	195051	NM_001029998_Intron5	Acute	0.00817439	12
12	ATP2B2-IT2	3	10596726	0	0	NA	Acute	0.00817439	12
12	HPVC1	7	54201382	0	1039	NR_004422_Exon1	Acute	0.00817439	12
12	DOCK1	10	127314561	0	409152	NM_001290223_Intron29	Acute	0.00817439	12
12	FSTL5	4	161928866	0	235168	NM_001128427_Intron3	Acute	0.00817439	12
12	DOK5	20	54848389	0	0	NA	Acute	0.00817439	12
12	HMCN2	9	130330523	0	64644	NM_001291815_Intron22	Acute	0.00817439	12
12	PPARA	22	46225620	0	75024	NM_001001928_Intron6	Acute	0.00749319	11
12	LIN28B	6	105008009	0	50961	NM_001004317_Intron2	Acute	0.00749319	11
12	WAPAL	10	86575133	53349	0	TSS_up_100000	Acute	0.00749319	11
12	GPC6	13	93314764	0	87939	NM_005708_Intron1	Acute	0.00749319	11
12	BPIFB1	20	33272457	10678	0	TSS_up_100000	Acute	0.00749319	11
12	PRDM2	1	13695965	4275	0	TSS_up_100000	Acute	0.00749319	11
12	RBMS1	2	160391274	0	102533	NM_002897_Intron1	Acute	0.00681199	10
12	ST6GAL2	2	106645923	0	0	NA	Acute	0.00681199	10
12	KIAA2018	3	113652126	0	44520	NM_001009899_Exon7	Acute	0.00681199	10
12	RHBDD1	2	226897314	0	61359	NM_001167608_Intron5	Acute	0.00681199	10
12	LOC100420587	19	28387713	0	0	NA	Acute	0.00681199	10
12	LINC00494	20	48245005	114906	0	NA	Acute	0.00681199	10
12	LINC00354	13	111790401	102977	0	NA	Acute	0.00681199	10
12	TMEM116	12	111937576	0	75643	NR_122119_Intron5	Acute	0.00681199	10
12	TFAP2A	6	9824073	0	0	NA	Acute	0.00681199	10
12	CASKIN1	16	2184607	0	11857	NM_020764_Intron14	Acute	0.00613079	9
12	LONRF2	2	100300161	0	22572	NM_198461_Intron4	Acute	0.00613079	9
12	NRXN1	2	51716806	684270	0	NA	Acute	0.00613079	9
12	PCED1B	12	47269985	0	0	NA	Acute	0.00613079	9
12	FAM13A-AS1	4	88716020	0	6231	NR_002806_Intron2	Acute	0.00613079	9
12	DGKI	7	137825376	0	21487	NM_004717_Intron1	Acute	0.00613079	9
12	CNGB1	16	57912845	0	58271	NM_001297_Intron24	Acute	0.00613079	9
12	IKZF1	7	50356545	0	47865	NM_001291837_Intron3	Acute	0.00544959	8
12	RCAN2	6	46430815	0	61252	NM_001251973_Intron2	Acute	0.00544959	8
12	SH3KBP1	23	19843637	0	43989	NM_031892_Intron1	Acute	0.00544959	8
12	RABGAP1L	1	174427173	0	267759	NM_014857_Intron13	Acute	0.00544959	8
12	LOC284294	18	64719503	0	0	NA	Acute	0.00544959	8
12	CELF4	18	37444977	0	121060	NM_001025087_Intron2	Acute	0.00544959	8
12	MTHFD2P1	3	95933253	250060	0	NA	Acute	0.00544959	8
12	C8orf89	8	73194765	0	0	NA	Acute	0.00544959	8
12	LOC100506858	5	2524569	212368	0	NA	Acute	0.00544959	8
12	SEC11A	15	84667495	0	0	NA	Acute	0.00544959	8
12	ISM2	14	77483651	0	15216	NM_199296_Intron3	Acute	0.00544959	8
12	CCDC85C	14	99548694	0	55696	NM_001144995_Intron1	Acute	0.00544959	8
12	AGTR1	3	148478021	219850	0	NA	Acute	0.00476839	7
12	TMEM255B	13	113792124	0	32881	NM_182614_Intron3	Acute	0.00476839	7
12	BFSP2	3	133459757	0	59762	NM_003571_Intron4	Acute	0.00476839	7
12	DNM3	1	172291390	0	449912	NM_001136127_Intron15	Acute	0.00476839	7
12	LOC101926942	10	90535409	0	5396	NR_110657_Intron1	Acute	0.00476839	7
12	C20orf78	20	18828831	0	1372	NM_001302818_Intron1	Acute	0.00476839	7
12	SNPH	20	1279335	0	13019	NM_014723_Intron2	Acute	0.00476839	7
12	CIT	12	119742892	0	134399	NM_001206999_Intron23	Acute	0.00476839	7
12	MYO1F	19	8559235	0	18212	NM_012335_Intron1	Acute	0.00476839	7
12	DENND1A	9	123796782	0	133356	NM_024820_Intron2	Acute	0.00408719	6
12	TRPM3	9	71388651	267053	0	NA	Acute	0.00408719	6
12	LOC401557	9	135260950	0	0	NA	Acute	0.00408719	6
12	MATN1	1	30634640	0	0	NA	Acute	0.00408719	6
12	ENOX1	13	43507707	0	279273	NM_017993_Intron2	Acute	0.00408719	6
12	CFHR4	1	196917651	0	29637	NM_006684_Intron5	Acute	0.00408719	6
12	LMF1	16	977437	0	3881	NR_033645_Intron1	Acute	0.00408719	6
12	SPP2	2	234231742	0	0	NA	Acute	0.00408719	6
12	STXBP6	14	25212427	162130	0	NA	Acute	0.00408719	6
12	TEX41	2	144807020	0	139053	NR_033870_Intron2	Acute	0.00408719	6
12	LHX5-AS1	12	113478502	0	6499	NR_126425_Intron1	Acute	0.00408719	6
12	LOC339862	3	18128052	0	165480	NM_001257177_Intron4	Acute	0.00408719	6
12	TMTC2	12	83929056	0	0	NA	Acute	0.00408719	6
12	LARGE	22	33871546	0	48882	NM_004737_Intron1	Acute	0.00408719	6
12	PLET1	11	112255172	0	5688	NM_001145024_Intron2	Acute	0.00408719	6
12	ADARB2	10	1841275	103799	0	NA	Acute	0.00408719	6
12	RPS6KA2	6	166649219	0	213064	NM_001006932_Intron2	Acute	0.00408719	6
12	CASC15	6	22094247	0	427803	NR_015410_Intron8	Acute	0.00408719	6
12	EFNA5	5	107606574	0	64321	NM_001962_Intron1	Acute	0.00340599	5
12	CDC16	13	114222946	11941	0	TSS_up_100000	Acute	0.00340599	5
12	GNG7	19	2557068	0	145680	NM_052847_Intron2	Acute	0.00340599	5
12	LOC100507175	12	67540447	0	20365	NR_103861_Intron1	Acute	0.00340599	5
12	SLC9A9	3	143478230	0	370301	NM_173653_Intron11	Acute	0.00340599	5
12	LINC00673	17	72557533	0	35271	NR_036488_Intron1	Acute	0.00340599	5
12	LOC102724301	11	119823268	0	0	NA	Acute	0.00340599	5
12	LINC00886	3	156750338	0	66724	NR_038387_Exon3	Acute	0.00340599	5
12	KSR2	12	117519289	0	448934	NM_173598_Intron14	Acute	0.00340599	5
12	VWF	12	6109007	0	15663	NM_000552_Intron5	Acute	0.00340599	5
12	GPR149	3	154584186	154471	0	NA	Acute	0.00340599	5
12	PPP1R14C	6	150187357	0	44305	NM_030949_Intron1	Acute	0.00340599	5
12	CCT6B	17	34894587	0	0	NA	Acute	0.00340599	5
12	FAM188A	10	15892099	31579	0	TSS_up_100000	Acute	0.00340599	5
12	PLOD2	3	145985271	0	0	NA	Acute	0.00340599	5
12	HDAC9	7	18216119	0	129170	NM_001204144_Intron2	Acute	0.00340599	5
12	NRG1	8	32716930	0	1077178	NM_013962_Intron3	Acute	0.00340599	5
12	MBTPS1	16	84062500	0	54443	NM_003791_Intron19	Acute	0.00340599	5
12	GRAMD3	5	126430872	0	7695	NM_001146320_Intron1	Acute	0.00340599	5
12	SMAD5	5	136162792	0	29947	NM_001001419_Intron5	Acute	0.00340599	5
12	CD5L	1	157893988	52144	0	TSS_up_100000	Acute	0.00340599	5
12	NRIP1	21	15284081	219276	0	NA	Acute	0.00340599	5
12	CASC18	12	105744550	0	0	NA	Acute	0.00340599	5
12	CASC15	6	22016676	0	350232	NR_015410_Intron6	Acute	0.00340599	5
12	LINC00316	21	45334017	0	0	NA	Acute	0.00340599	5
12	ITIH5	10	7628895	0	38103	NM_001001851_Intron5	Acute	0.00340599	5
12	GDAP1	8	74381096	0	0	NA	Acute	0.00340599	5
12	TAL2	9	105654894	7563	0	TSS_up_100000	Acute	0.00340599	5
12	RNF180	5	64147256	18588	0	TSS_up_100000	Acute	0.0027248	4
12	HTR5A-AS1	7	155050625	0	0	NA	Acute	0.0027248	4
12	SPATS2L	2	200210980	94901	0	TSS_up_100000	Acute	0.0027248	4
12	DOPEY2	21	36229450	0	64909	NM_005128_Intron13	Acute	0.0027248	4
12	SLC35A5	3	112585005	0	0	NA	Acute	0.0027248	4
12	CNTNAP5	2	125710266	0	0	NA	Acute	0.0027248	4
12	SYT7	11	61554448	0	26424	NM_001300773_Intron2	Acute	0.0027248	4
12	EFNA5	5	107617208	0	53687	NM_001962_Intron1	Acute	0.0027248	4
12	LINC01108	6	14591137	305683	0	NA	Acute	0.0027248	4
12	36951	4	164303768	0	79487	NM_001166373_Intron1	Acute	0.0027248	4
12	LINC01493	11	39174345	0	0	NA	Acute	0.0027248	4
12	LINC00673	17	72553356	0	39448	NR_036488_Intron1	Acute	0.0027248	4
12	UBP1	3	33412775	0	27603	NM_014517_Exon4	Acute	0.0027248	4
12	PHF8	23	54052130	6994	0	TSS_up_100000	Acute	0.0027248	4
12	CDV3	3	133547278	26312	0	TSS_up_100000	Acute	0.0027248	4
12	ZNF34	8	144775275	0	12070	NM_001286769_Intron5	Acute	0.0027248	4
12	KCTD16	5	144449522	0	278649	NM_020768_Intron3	Acute	0.0027248	4
12	NTM	11	131865577	0	495101	NM_001048209_Intron1	Acute	0.0027248	4
12	CASQ2	1	115716552	0	52253	NM_001232_Intron8	Acute	0.0027248	4
12	ANO3	11	25965217	366914	0	NA	Acute	0.0027248	4
12	AKR1C6P	10	4930910	14637	0	TSS_up_100000	Acute	0.0027248	4
12	CNN3	1	94899609	0	27614	NM_001286055_Intron4	Acute	0.0027248	4
12	LOC101928201	23	4917317	283745	0	NA	Acute	0.0027248	4
12	KITLG	12	88536247	0	44226	NM_003994_Intron2	Acute	0.0027248	4
12	DNMT3B	20	32761400	985	0	TSS_up_100000	Acute	0.0027248	4
12	SLCO3A1	15	91857614	0	3906	NM_013272_Intron1	Acute	0.0027248	4
12	MRPS22	3	139338798	5221	0	TSS_up_100000	Acute	0.0020436	3
12	PNPLA4	23	7877507	0	0	NA	Acute	0.0020436	3
12	DNAH5	5	13692009	0	252471	NM_001369_Exon79	Acute	0.0020436	3
12	MIR8081	9	106358822	242106	0	NA	Acute	0.0020436	3
12	ZNF638	2	71320243	11512	0	TSS_up_100000	Acute	0.0020436	3
12	LOC101927768	6	114740233	0	0	NA	Acute	0.0020436	3
12	PDE1A	2	182166272	0	356573	NM_001258312_Intron14	Acute	0.0020436	3
12	STIM2	4	26962564	0	101873	NM_020860_Intron3	Acute	0.0020436	3
12	LINC00424	13	21971605	93445	0	TSS_up_100000	Acute	0.0020436	3
12	DAZAP1	19	1417685	0	10116	NM_018959_Intron2	Acute	0.0020436	3
12	UTRN	6	144673072	0	381335	NM_007124_Intron50	Acute	0.0020436	3
12	MIR4417	1	5390595	173476	0	NA	Acute	0.0020436	3
12	LOC101929468	4	104786650	0	0	NA	Acute	0.0020436	3
12	LRRC4C	11	39412178	0	0	NA	Acute	0.0020436	3
12	NAT1	8	18255018	0	0	NA	Acute	0.0020436	3
12	KRT83	12	52316279	0	5119	NM_002282_Intron6	Acute	0.0020436	3
12	PTPRN2	7	157598764	0	989026	NM_130842_Intron15	Acute	0.0020436	3
12	DPP10	2	116483903	0	0	NA	Acute	0.0020436	3
12	IPO5	13	98082255	0	0	NA	Acute	0.0020436	3
12	EIF3D	22	36512867	0	16363	NM_003753_Intron12	Acute	0.0020436	3
12	RHOV	15	40879781	5492	0	TSS_up_100000	Acute	0.0020436	3
12	MIR100HG	11	122028492	0	0	NA	Acute	0.0020436	3
12	KCNH8	3	19694433	0	0	NA	Acute	0.0020436	3
12	MIR1973	4	116277318	22407	0	TSS_up_100000	Acute	0.0020436	3
12	ACO1	9	31415750	968853	0	NA	Acute	0.0020436	3
12	SERPINB9	6	2917248	13936	0	TSS_up_100000	Acute	0.0020436	3
12	LRIF1	1	110927258	0	0	NA	Acute	0.0020436	3
12	TSN	2	122538379	0	0	NA	Acute	0.0020436	3
12	MIR302F	18	29606801	692109	0	NA	Acute	0.0020436	3
12	LMBR1	7	156762348	0	130860	NM_022458_Intron7	Acute	0.0020436	3
12	LINC00922	16	65394996	0	181304	NR_027755_Intron2	Acute	0.0020436	3
12	LINC01410	9	62807877	0	6412	NR_121647_Intron2	Acute	0.0020436	3
12	RBM39	20	35712369	0	29967	NM_004902_Intron12	Acute	0.0020436	3
12	NRXN1	2	51288743	256207	0	NA	Acute	0.0020436	3
12	GADL1	3	30976649	81988	0	TSS_up_100000	Acute	0.0020436	3
12	GABRG1	4	45513286	0	0	NA	Acute	0.0020436	3
12	DOK6	18	69487102	0	86054	NM_152721_Intron1	Acute	0.0020436	3
12	DNAH5	5	13868871	0	75609	NM_001369_Intron24	Acute	0.0020436	3
12	HCN1	5	45224986	0	0	NA	Acute	0.0020436	3
12	LINC01392	7	115554571	323216	0	NA	Acute	0.0020436	3
12	LOC101929468	4	104786621	0	0	NA	Acute	0.0020436	3
12	EDIL3	5	83866750	0	0	NA	Acute	0.0020436	3
12	DSCAM	21	40369308	0	477805	NR_073202_Intron3	Acute	0.0020436	3
12	RPTOR	17	80913029	0	368204	NM_001163034_Intron17	Acute	0.0013624	2
12	CDH6	5	30695842	497813	0	NA	Acute	0.0013624	2
12	TRABD2B	1	47627831	0	0	NA	Acute	0.0013624	2
12	VOPP1	7	55499938	0	38729	NM_001284283_Intron2	Acute	0.0013624	2
12	LRRTM4	2	77605122	82746	0	TSS_up_100000	Acute	0.0013624	2
12	LINC01248	2	5563949	0	0	NA	Acute	0.0013624	2
12	LOC101929541	1	212252758	0	32263	NR_125984_Intron1	Acute	0.0013624	2
12	APPL1	3	57214721	13016	0	TSS_up_100000	Acute	0.0013624	2
12	KIF21A	12	39283859	0	0	NA	Acute	0.0013624	2
12	OSBPL3	7	24868192	0	112020	NM_015550_Intron5	Acute	0.0013624	2
12	LINC00470	18	1789052	429423	0	NA	Acute	0.0013624	2
12	NSMCE2	8	125285979	0	194138	NM_173685_Intron5	Acute	0.0013624	2
12	C5orf56	5	132416294	0	5521	NR_045116_Intron1	Acute	0.0013624	2
12	MYL12B	18	3307551	0	0	NA	Acute	0.0013624	2
12	TEX9	15	56395305	0	29881	NM_198524_Intron9	Acute	0.0013624	2
12	NAALADL2	3	175369253	0	509932	NM_207015_Intron5	Acute	0.0013624	2
12	PABPC4L	4	133836493	0	0	NA	Acute	0.0013624	2
12	CACNA2D3	3	54316184	0	193518	NM_018398_Intron2	Acute	0.0013624	2
12	H2AFY2	10	70088184	0	35583	NM_018649_Intron2	Acute	0.0013624	2
12	RBFOX1	16	7870290	0	0	NA	Acute	0.0013624	2
12	ISX	22	35074502	0	8365	NM_001303508_Intron2	Acute	0.0013624	2
12	DPH6-AS1	15	35578290	0	32095	NR_038251_Intron1	Acute	0.0013624	2
12	LINC00396	13	110094376	0	0	NA	Acute	0.0013624	2
12	F11	4	186285370	0	19406	NM_000128_Intron11	Acute	0.0013624	2
12	LOC285593	5	173588283	0	0	NA	Acute	0.0013624	2
12	LGSN	6	63185119	0	0	NA	Acute	0.0013624	2
12	LOC101927305	4	131743000	21838	0	TSS_up_100000	Acute	0.0013624	2
12	ZSWIM2	2	187059514	210344	0	NA	Acute	0.0013624	2
12	GPC6	13	94013221	0	786396	NM_005708_Intron3	Acute	0.0013624	2
12	RPS20	8	56043551	0	0	NA	Acute	0.0013624	2
12	GPHN	14	67022582	0	515175	NM_001024218_Intron8	Acute	0.0013624	2
12	SNTG1	8	50252125	0	342336	NM_001287813_Intron3	Acute	0.0013624	2
12	MIR100HG	11	122395043	191981	0	NA	Acute	0.0013624	2
12	SMIM7	19	16644651	0	0	NA	Acute	0.0013624	2
12	HPCAL1	2	10271578	31326	0	TSS_up_100000	Acute	0.0013624	2
12	TRPM3	9	70907751	0	213847	NM_001007471_Intron1	Acute	0.0013624	2
12	FLJ42969	8	101017104	34950	0	TSS_up_100000	Acute	0.0013624	2
12	LINC00669	18	39667634	0	84361	NR_024391_Intron2	Acute	0.0013624	2
12	SCHLAP1	2	180495008	197096	0	NA	Acute	0.0013624	2
12	LOC100129620	1	99013764	0	9488	NR_033940_Intron1	Acute	0.0013624	2
12	TP53AIP1	11	128953409	10010	0	TSS_up_100000	Acute	0.0013624	2
12	ATP2C1	3	130941264	0	47249	NM_001001485_Intron7	Acute	0.0013624	2
12	LOC101928851	4	57426644	0	772	NR_125907_Intron1	Acute	0.0013624	2
12	BCAS4	20	50875453	0	80559	NM_001010974_Intron3	Acute	0.0013624	2
12	MBD5	2	148061652	0	40641	NM_018328_Intron2	Acute	0.0013624	2
12	LOC440390	16	86843866	213918	0	NA	Acute	0.0013624	2
12	SLC22A15	1	116082116	0	0	NA	Acute	0.0013624	2
12	HMGB3	23	151010043	0	0	NA	Acute	0.0013624	2
12	FARP1	13	98299969	0	157407	NM_001286839_Intron2	Acute	0.0013624	2
12	LINC00534	8	90206915	14573	0	TSS_up_100000	Acute	0.0013624	2
12	ECHDC2	1	52911988	0	9786	NM_018281_Intron1	Acute	0.0013624	2
12	LOC100506207	6	9079578	0	0	NA	Acute	0.0013624	2
12	MAFB	20	40359011	0	0	NA	Acute	0.0013624	2
12	CACNB4	2	152031526	0	67195	NM_001005746_Intron2	Acute	0.0013624	2
12	TINF2	14	24244449	1775	0	TSS_up_100000	Acute	0.0013624	2
12	CCDC112	5	115288516	0	8245	NM_001040440_Intron1	Acute	0.0013624	2
12	OR9Q1	11	58003313	20568	0	TSS_up_100000	Acute	0.0013624	2
12	GLP2R	17	9814372	11179	0	TSS_up_100000	Acute	0.0013624	2
12	EPHA3	3	90227560	0	0	NA	Acute	0.0013624	2
12	PRR32	23	127108702	0	0	NA	Acute	0.0013624	2
12	PAN3	13	28158539	0	20033	NM_175854_Intron1	Acute	0.0013624	2
12	PTPRM	18	7871743	0	304427	NM_002845_Intron2	Acute	0.000681199	1
12	40057	17	77320874	0	39464	NM_001293695_Intron1	Acute	0.000681199	1
12	DCN	12	91511561	328532	0	NA	Acute	0.000681199	1
12	FHOD3	18	36454849	0	157153	NM_001281740_Intron3	Acute	0.000681199	1
12	FGFR2	10	121591028	0	7430	NM_000141_Intron2	Acute	0.000681199	1
12	LOC101926935	20	25863959	9938	0	TSS_up_100000	Acute	0.000681199	1
12	LOC389906	23	3958295	114401	0	NA	Acute	0.000681199	1
12	LINC00669	18	38699826	0	0	NA	Acute	0.000681199	1
12	INHBB	2	120371872	0	0	NA	Acute	0.000681199	1
12	DTNB	2	25690628	16981	0	TSS_up_100000	Acute	0.000681199	1
12	GALNT13	2	154445858	0	573960	NM_052917_Intron12	Acute	0.000681199	1
12	RBFOX2	22	35981509	0	47028	NM_001082578_Intron1	Acute	0.000681199	1
12	MTURN	7	30143270	0	8334	NM_152793_Intron1	Acute	0.000681199	1
12	LCOR	10	96873585	0	40630	NM_032440_Intron2	Acute	0.000681199	1
12	LINC00353	13	89597260	32847	0	TSS_up_100000	Acute	0.000681199	1
12	MYBPC1	12	101592607	2324	0	TSS_up_100000	Acute	0.000681199	1
12	LINC01498	12	108405505	0	0	NA	Acute	0.000681199	1
12	PFKP	10	3033464	34056	0	TSS_up_100000	Acute	0.000681199	1
12	TPBG	6	82509852	0	0	NA	Acute	0.000681199	1
12	MBNL1-AS1	3	152176132	0	0	NA	Acute	0.000681199	1
12	MVB12B	9	126418569	0	91725	NM_033446_Intron6	Acute	0.000681199	1
12	TMEM132E	17	34685733	0	0	NA	Acute	0.000681199	1
12	LOC101928135	3	35374315	0	19708	NR_110817_Intron1	Acute	0.000681199	1
12	MBNL1	3	152315853	0	16448	NM_207296_Intron1	Acute	0.000681199	1
12	BMF	15	40128569	19685	0	TSS_up_100000	Acute	0.000681199	1
12	PLCB1	20	8466543	0	334278	NM_182734_Intron3	Acute	0.000681199	1
12	SALRNA3	15	70528948	86599	0	TSS_up_100000	Acute	0.000681199	1
12	OPCML	11	132966209	0	566299	NM_001012393_Intron1	Acute	0.000681199	1
12	E2F7	12	76954185	0	0	NA	Acute	0.000681199	1
12	MAD1L1	7	1978350	0	254598	NM_001304524_Intron13	Acute	0.000681199	1
12	LINC01249	2	4963354	307132	0	NA	Acute	0.000681199	1
12	C11orf87	11	109354209	67911	0	TSS_up_100000	Acute	0.000681199	1
12	LINC01584	15	86114403	0	2314	NR_120368_Intron1	Acute	0.000681199	1
12	LINC00399	13	109363680	37016	0	TSS_up_100000	Acute	0.000681199	1
12	RHOU	1	228957011	0	0	NA	Acute	0.000681199	1
12	CABIN1	22	24101229	0	89914	NM_012295_Intron26	Acute	0.000681199	1
12	DUXAP10	14	19049195	13177	0	TSS_up_100000	Acute	0.000681199	1
12	P2RY1	3	152841534	0	0	NA	Acute	0.000681199	1
12	LINC00911	14	84299712	1094167	0	NA	Acute	0.000681199	1
12	KIAA0232	4	6750390	32342	0	TSS_up_100000	Acute	0.000681199	1
12	CNTN6	3	1240775	0	148117	NM_014461_Intron4	Acute	0.000681199	1
12	GALNTL6	4	171994464	0	181040	NM_001034845_Intron2	Acute	0.000681199	1
12	HMX1	4	8784256	0	0	NA	Acute	0.000681199	1
12	EDA	23	69851177	0	235110	NM_001005609_Intron1	Acute	0.000681199	1
12	MSRB2	10	23141278	0	0	NA	Acute	0.000681199	1
12	NOL10	2	10544761	0	0	NA	Acute	0.000681199	1
12	MAN2A1	5	109637039	52327	0	TSS_up_100000	Acute	0.000681199	1
12	CLUHP3	16	31694921	5692	0	TSS_up_100000	Acute	0.000681199	1
12	LOC285740	6	143534822	0	0	NA	Acute	0.000681199	1
12	TANC2	17	63358414	0	348877	NM_025185_Intron12	Acute	0.000681199	1
12	SATB2	2	199330463	0	127633	NM_001172509_Intron7	Acute	0.000681199	1
12	KCNT2	1	196420596	0	187835	NM_001287819_Intron12	Acute	0.000681199	1
12	PTPN23	3	47372315	8667	0	TSS_up_100000	Acute	0.000681199	1
12	PDE1C	7	32314996	15592	0	TSS_up_100000	Acute	0.000681199	1
12	C1orf159	1	1123252	6896	0	TSS_up_100000	Acute	0.000681199	1
12	COL4A1	13	110283611	0	23546	NM_001845_Intron1	Acute	0.000681199	1
12	LINC00290	4	180340968	0	0	NA	Acute	0.000681199	1
12	SPATA13	13	24007354	0	27728	NM_001286792_Intron2	Acute	0.000681199	1
12	C3orf56	3	127153618	39513	0	TSS_up_100000	Acute	0.000681199	1
12	VSTM2L	20	37916866	0	13769	NM_080607_Intron1	Acute	0.000681199	1
12	BAIAP3	16	1339937	0	3740	NM_001199096_Intron5	Acute	0.000681199	1
12	LOC101928401	7	56642567	104437	0	NA	Acute	0.000681199	1
12	SEMA6D	15	46611397	572809	0	NA	Acute	0.000681199	1
12	GUSBP4	6	57969120	7674	0	TSS_up_100000	Acute	0.000681199	1
12	LOC101929268	8	48550336	1231	0	TSS_up_100000	Acute	0.000681199	1
12	MBD5	2	148531322	0	0	NA	Acute	0.000681199	1
12	NR2C1	12	95071520	0	2108	NM_003297_Intron1	Acute	0.000681199	1
12	CTIF	18	48658415	0	119359	NM_001142397_Intron4	Acute	0.000681199	1
12	LOC285768	6	1068701	0	32631	NR_027116_Intron1	Acute	0.000681199	1
12	TMEM114	16	8459310	0	0	NA	Acute	0.000681199	1
12	ANXA8	10	47448343	0	0	NA	Acute	0.000681199	1
12	TPK1	7	145097556	261503	0	NA	Acute	0.000681199	1
12	PHACTR1	6	13109862	0	393057	NM_001242648_Intron5	Acute	0.000681199	1
12	LOC100507424	12	2855214	0	18398	NR_038933_Intron2	Acute	0.000681199	1
12	SRP54	14	35030674	0	0	NA	Acute	0.000681199	1
12	LOC285889	7	156237113	0	0	NA	Acute	0.000681199	1
12	ATP8A2	13	25834987	0	462916	NM_016529_Intron28	Acute	0.000681199	1
12	RGS9	17	65258272	0	0	NA	Acute	0.000681199	1
12	LINC01378	4	117332459	95939	0	TSS_up_100000	Acute	0.000681199	1
12	DYM	18	49292349	0	168360	NM_017653_Intron8	Acute	0.000681199	1
12	RPS19BP1	22	39547662	14807	0	TSS_up_100000	Acute	0.000681199	1
12	ATP2B4	1	203581511	45276	0	TSS_up_100000	Acute	0.000681199	1
12	APOOP5	16	59566241	0	0	NA	Acute	0.000681199	1
12	LINC01310	22	49068180	0	0	NA	Acute	0.000681199	1
12	MYOM1	18	3070167	0	149941	NM_003803_Intron37	Acute	0.000681199	1
12	OSMR	5	38855678	0	9679	NM_003999_Intron1	Acute	0.000681199	1
12	TCERG1L	10	131058055	0	0	NA	Acute	0.000681199	1
12	LRRTM4	2	77069081	0	453295	NM_001134745_Intron3	Acute	0.000681199	1
12	BBS10	12	76338876	0	0	NA	Acute	0.000681199	1
12	ARSJ	4	114084070	104348	0	NA	Acute	0.000681199	1
12	SNX13	7	17691287	0	0	NA	Acute	0.000681199	1
12	MTRF1	13	41285059	21482	0	TSS_up_100000	Acute	0.000681199	1
12	PRPS1L1	7	17987876	0	0	NA	Acute	0.000681199	1
12	SCN3A	2	165162755	0	41312	NM_001081677_Exon8	Acute	0.000681199	1
12	SNTG1	8	50930085	0	0	NA	Acute	0.000681199	1
12	FAM167A-AS1	8	11375117	0	6715	NR_026814_Intron1	Acute	0.000681199	1
12	PIP5K1B	9	68847440	0	142026	NM_003558_Intron4	Acute	0.000681199	1
12	NACAP1	8	101291472	77421	0	TSS_up_100000	Acute	0.000681199	1
12	IGF2R	6	160096997	0	127898	NM_000876_Intron45	Acute	0.000681199	1
12	MEIS2	15	36917004	0	183136	NR_051953_Intron8	Acute	0.000681199	1
12	SEPSECS	4	25146777	0	13805	NM_016955_Intron6	Acute	0.000681199	1
12	SDK2	17	73679676	35588	0	TSS_up_100000	Acute	0.000681199	1
12	GPHN	14	66680774	0	173367	NM_001024218_Intron1	Acute	0.000681199	1
12	DMRT1	9	894276	0	52586	NM_021951_Intron3	Acute	0.000681199	1
12	LRP5L	22	25367418	0	14159	NM_001135772_Intron2	Acute	0.000681199	1
12	PID1	2	228811108	0	0	NA	Acute	0.000681199	1
13	RBM4	11	66642889	0	4272	NM_001198844_Intron2	Acute	0.0672646	15
13	CYR61	1	85580464	297	0	TSS_up_100000	Acute	0.058296	13
13	VASH1	14	76778748	0	16856	NM_014909_Intron6	Acute	0.0269058	6
13	VWC2	7	49392595	381066	0	NA	Acute	0.0269058	6
13	SUMO2	17	75187033	4030	0	TSS_up_100000	Acute	0.0269058	6
13	CRYAA	21	43188221	0	0	NA	Acute	0.0269058	6
13	SPANXN4	23	142839252	186666	0	NA	Acute	0.0269058	6
13	ENKUR	10	25038351	0	23928	NM_001270383_Intron2	Acute	0.0269058	6
13	FABP5	8	81236176	44307	0	TSS_up_100000	Acute	0.0224215	5
13	LOC441178	6	167686391	2604	0	TSS_up_100000	Acute	0.0224215	5
13	LOC101928650	1	170497425	0	35184	NR_125958_Intron1	Acute	0.0179372	4
13	MIR548AD	2	35252276	219129	0	NA	Acute	0.0179372	4
13	CLNK	4	10851121	166359	0	NA	Acute	0.0179372	4
13	LOC101929406	1	29904645	0	0	NA	Acute	0.0179372	4
13	SPATS2L	2	200196238	109643	0	NA	Acute	0.0179372	4
13	MYOM3	1	24111942	0	233	NM_152372_Intron1	Acute	0.0179372	4
13	C3orf79	3	153739420	0	0	NA	Acute	0.0179372	4
13	MIR548AD	2	35712264	0	0	NA	Acute	0.0134529	3
13	CYP11B2	8	142936052	18209	0	TSS_up_100000	Acute	0.0134529	3
13	PQLC2	1	19321322	0	9076	NM_001040125_Intron2	Acute	0.0134529	3
13	LINC01098	4	177731646	0	2889	NR_028342_Intron1	Acute	0.0134529	3
13	LOC101927179	4	47882367	0	51022	NR_125881_Intron2	Acute	0.0134529	3
13	LOC101927967	2	78214872	0	75859	NR_110288_Intron1	Acute	0.0134529	3
13	IDS	23	149254547	0	0	NA	Acute	0.0134529	3
13	ITPR3	6	33686573	0	65194	NM_002224_Intron43	Acute	0.0134529	3
13	ASGR1	17	7168119	0	0	NA	Acute	0.0134529	3
13	ZNF687	1	151287123	0	4808	NM_020832_Exon2	Acute	0.0134529	3
13	NPIPA7	16	18014940	0	0	NA	Acute	0.00896861	2
13	CCZ1B	7	6888276	61981	0	TSS_up_100000	Acute	0.00896861	2
13	DKK2	4	107018204	0	18092	NM_014421_Intron1	Acute	0.00896861	2
13	SEC1P	19	48657775	0	19736	NR_004401_Intron1	Acute	0.00896861	2
13	SORCS3	10	104609177	31924	0	TSS_up_100000	Acute	0.00896861	2
13	C4orf32	4	112001298	144099	0	NA	Acute	0.00896861	2
13	CNTNAP2	7	147622225	0	1505864	NM_014141_Intron12	Acute	0.00896861	2
13	SLC8A1	2	40477710	0	34725	NM_001112802_Intron1	Acute	0.00896861	2
13	MCTP1	5	94867418	0	417157	NM_024717_Intron17	Acute	0.00896861	2
13	GABRG2	5	162266171	0	0	NA	Acute	0.00896861	2
13	LOC101927694	12	128118843	0	626	NR_104648_Intron1	Acute	0.00896861	2
13	OTX2-AS1	14	57004503	0	0	NA	Acute	0.00896861	2
13	CTSD	11	1793343	29351	0	TSS_up_100000	Acute	0.00896861	2
13	NLGN4X	23	5520561	0	0	NA	Acute	0.00896861	2
13	NRXN1	2	49538935	0	0	NA	Acute	0.00896861	2
13	HNRNPD	4	82109807	0	0	NA	Acute	0.00896861	2
13	FOXJ3	1	42177010	0	158205	NM_001198852_Exon12	Acute	0.00896861	2
13	FLNB	3	58076082	0	67682	NM_001164317_Intron1	Acute	0.00896861	2
13	LRRC4C	11	39669523	0	0	NA	Acute	0.00896861	2
13	MAB21L3	1	116111847	0	92	NM_152367_Intron1	Acute	0.00896861	2
13	TFRC	3	196026818	0	0	NA	Acute	0.00896861	2
13	KHDRBS2	6	62634215	348020	0	NA	Acute	0.00896861	2
13	QKI	6	163718155	0	0	NA	Acute	0.00896861	2
13	LINC01215	3	108126156	0	335	NR_110028_Intron1	Acute	0.0044843	1
13	LINC00938	12	45591738	0	0	NA	Acute	0.0044843	1
13	STAT5B	17	42212791	0	63615	NM_012448_Intron12	Acute	0.0044843	1
13	IQCJ-SCHIP1	3	159166914	0	97662	NM_001197113_Intron1	Acute	0.0044843	1
13	VPS41	7	38766286	0	142914	NM_080631_Intron14	Acute	0.0044843	1
13	SLC35F1	6	118184712	0	277186	NM_001029858_Intron2	Acute	0.0044843	1
13	C1orf64	1	15995101	9135	0	TSS_up_100000	Acute	0.0044843	1
13	POM121L12	7	52883234	152422	0	NA	Acute	0.0044843	1
13	NCOA2	8	70327233	0	76552	NM_006540_Intron1	Acute	0.0044843	1
13	STX18	4	4488086	0	53962	NM_016930_Intron1	Acute	0.0044843	1
13	MTMR3	22	29896942	0	13773	NM_153051_Intron1	Acute	0.0044843	1
13	CCND1	11	69625906	15199	0	TSS_up_100000	Acute	0.0044843	1
13	TACC2	10	122169293	0	56254	NM_001291879_Intron2	Acute	0.0044843	1
13	CDH13	16	83597534	0	970740	NM_001257_Intron7	Acute	0.0044843	1
13	LOC388942	2	41553872	323683	0	NA	Acute	0.0044843	1
13	TACC3	4	1762766	0	0	NA	Acute	0.0044843	1
13	PLOD2	3	145790682	0	0	NA	Acute	0.0044843	1
13	TMEM132C	12	128567450	0	300047	NM_001136103_Intron3	Acute	0.0044843	1
13	LINC01191	2	114112317	0	0	NA	Acute	0.0044843	1
13	LINC01549	21	17082952	355938	0	NA	Acute	0.0044843	1
13	RNU6-67P	13	83472553	174386	0	NA	Acute	0.0044843	1
13	LINC00970	1	168965548	0	121457	NR_104091_Intron3	Acute	0.0044843	1
13	SPATS2	12	49447536	0	80631	NR_120663_Intron2	Acute	0.0044843	1
13	INAFM1	19	47284303	0	0	NA	Acute	0.0044843	1
13	ZNF124	1	247167984	0	4033	NM_001297568_Intron1	Acute	0.0044843	1
13	CDKAL1	6	20653502	0	119045	NM_017774_Intron5	Acute	0.0044843	1
13	SIPA1L3	19	38080031	0	172810	NM_015073_Intron2	Acute	0.0044843	1
13	CALN1	7	71965273	0	447102	NM_031468_Intron5	Acute	0.0044843	1
13	EXOSC7	3	45011237	0	34988	NM_015004_Exon8	Acute	0.0044843	1
13	LRFN5	14	42861412	0	0	NA	Acute	0.0044843	1
13	TMEM244	6	129865744	4473	0	TSS_up_100000	Acute	0.0044843	1
13	OTX2-AS1	14	56995904	0	0	NA	Acute	0.0044843	1
13	MEX3B	15	81879598	0	0	NA	Acute	0.0044843	1
13	EBLN1	10	22199959	0	0	NA	Acute	0.0044843	1
13	RAP1A	1	111708763	0	88616	NM_001291896_Intron6	Acute	0.0044843	1
13	LINC01446	7	53578953	0	0	NA	Acute	0.0044843	1
13	TMEM117	12	44313063	0	477202	NM_001286211_Intron6	Acute	0.0044843	1
13	C14orf177	14	98835540	0	0	NA	Acute	0.0044843	1
13	DRAM1	12	101919268	0	41941	NM_018370_Intron5	Acute	0.0044843	1
13	MTA1	14	105431460	0	11611	NM_004689_Intron1	Acute	0.0044843	1
13	ASAP2	2	9219018	0	12253	NM_003887_Intron1	Acute	0.0044843	1
13	LHFP	13	39324952	0	0	NA	Acute	0.0044843	1
13	DCLK2	4	149841041	237233	0	NA	Acute	0.0044843	1
13	MIR4444-2	3	75259919	0	0	NA	Acute	0.0044843	1
13	LINC00333	13	84316262	0	175660	NR_046871_Intron3	Acute	0.0044843	1
14	NRG1	8	31969638	0	329886	NM_013962_Intron1	Acute	0.026643	45
14	SV2B	15	91263400	0	163448	NM_001167580_Intron5	Acute	0.0236827	40
14	MBD2	18	53920664	0	0	NA	Acute	0.0171699	29
14	GRXCR2	5	145885125	12157	0	TSS_up_100000	Acute	0.0171699	29
14	GALNT2	1	229972247	85542	0	TSS_up_100000	Acute	0.0136175	23
14	NXN	17	812985	0	166773	NM_022463_Intron5	Acute	0.0118413	20
14	MAD1L1	7	1849121	0	383827	NM_001304524_Intron16	Acute	0.00947306	16
14	CBLN2	18	72498090	0	0	NA	Acute	0.00888099	15
14	PVT1	8	128041702	0	151074	NR_003367_Intron4	Acute	0.00828893	14
14	CLINT1	5	158024461	165286	0	NA	Acute	0.00828893	14
14	LINC00900	11	116125627	365427	0	NA	Acute	0.00828893	14
14	COL6A3	2	237364940	0	49267	NM_057167_Intron11	Acute	0.00769686	13
14	LINC00276	2	14092031	0	0	NA	Acute	0.0071048	12
14	C6orf195	6	2642097	7033	0	TSS_up_100000	Acute	0.0071048	12
14	LINC00673	17	72303682	0	0	NA	Acute	0.00592066	10
14	ALK	2	29549184	0	372427	NM_004304_Intron3	Acute	0.00592066	10
14	LOC401585	23	45874487	22997	0	TSS_up_100000	Acute	0.00592066	10
14	URI1	19	30116803	0	0	NA	Acute	0.0053286	9
14	MIR4477B	20	29764305	116079	0	NA	Acute	0.0053286	9
14	MIR5007	13	55260663	0	0	NA	Acute	0.0053286	9
14	NFAT5	16	69601100	0	35134	NM_001113178_Intron2	Acute	0.0053286	9
14	FOXO6	1	41329243	32688	0	TSS_up_100000	Acute	0.0053286	9
14	SFXN5	2	73058183	0	13653	NM_144579_Intron2	Acute	0.0053286	9
14	ZNF717	3	76363236	577653	0	NA	Acute	0.0053286	9
14	ZFYVE28	4	2401039	0	17604	NM_020972_Intron1	Acute	0.0053286	9
14	TRRAP	7	98946078	0	67588	NM_001244580_Intron32	Acute	0.0053286	9
14	ABCA4	1	94081571	0	39578	NM_000350_Intron7	Acute	0.0053286	9
14	RASAL2	1	178235616	0	141887	NM_170692_Intron1	Acute	0.0053286	9
14	SNHG5	6	85798258	119525	0	NA	Acute	0.0053286	9
14	CTNNA2	2	80194528	0	681594	NM_001282597_Intron7	Acute	0.00473653	8
14	PCDH19	23	100357179	0	53094	NM_020766_Intron2	Acute	0.00473653	8
14	CASC17	17	71535793	333614	0	NA	Acute	0.00473653	8
14	SPATA8-AS1	15	96630717	0	0	NA	Acute	0.00473653	8
14	ZFP64	20	52334805	142820	0	NA	Acute	0.00473653	8
14	NCAM2	21	21261026	0	262711	NM_004540_Intron1	Acute	0.00473653	8
14	MTRNR2L5	10	55872631	0	0	NA	Acute	0.00473653	8
14	ACTL8	1	17799640	0	44327	NM_030812_Intron1	Acute	0.00414446	7
14	RHOU	1	228781558	0	0	NA	Acute	0.00414446	7
14	HERC3	4	88586839	5584	0	TSS_up_100000	Acute	0.00414446	7
14	OMA1	1	58515100	0	31699	NM_145243_Intron7	Acute	0.00414446	7
14	APOL3	22	36147977	0	12952	NR_027833_Intron2	Acute	0.00414446	7
14	CEP162	6	84222661	0	4974	NM_001286206_Intron1	Acute	0.00414446	7
14	RNU6-34P	4	96650594	498191	0	NA	Acute	0.00414446	7
14	TMEM260	14	56694321	0	0	NA	Acute	0.00414446	7
14	TNFRSF19	13	23557643	12727	0	TSS_up_100000	Acute	0.00414446	7
14	PFKP	10	2905760	161760	0	NA	Acute	0.00414446	7
14	TGFBR3	1	91672202	0	0	NA	Acute	0.00414446	7
14	MCCC2	5	71634541	0	47253	NM_022132_Intron8	Acute	0.00414446	7
14	OR2C1	16	3347803	8086	0	TSS_up_100000	Acute	0.00414446	7
14	NTM	11	132239750	0	869274	NM_001048209_Intron4	Acute	0.00414446	7
14	XYLT1	16	17123292	0	347589	NM_022166_Intron10	Acute	0.00414446	7
14	ITGA9	3	37699738	0	247416	NM_002207_Intron18	Acute	0.00414446	7
14	RGS1	1	192508752	66975	0	TSS_up_100000	Acute	0.00414446	7
14	HTR2A	13	47402663	505587	0	NA	Acute	0.00414446	7
14	ANKS1B	12	98757929	0	1226725	NM_152788_Intron24	Acute	0.00414446	7
14	ZDHHC7	16	84948375	0	0	NA	Acute	0.00414446	7
14	RTEL1	20	63678862	0	21052	NM_001283010_Intron11	Acute	0.00414446	7
14	HRH2	5	175698278	0	0	NA	Acute	0.00414446	7
14	PPP1R9A	7	94936667	0	26769	NM_001166161_Intron1	Acute	0.0035524	6
14	TYW1B	7	72806137	0	22097	NM_001145440_Intron5	Acute	0.0035524	6
14	IFT140	16	1607031	0	5077	NM_014714_Intron3	Acute	0.0035524	6
14	LOC102467213	5	106590996	0	0	NA	Acute	0.0035524	6
14	CSE1L	20	49093792	0	47546	NR_045796_Intron19	Acute	0.0035524	6
14	MIR4275	4	28588710	230872	0	NA	Acute	0.0035524	6
14	ATP6V0A1	17	42514122	0	55278	NM_001130021_Intron20	Acute	0.0035524	6
14	ZNF385D-AS2	3	22538415	0	0	NA	Acute	0.0035524	6
14	MVB12B	9	126376384	0	49540	NM_001011703_Intron2	Acute	0.0035524	6
14	KPNA4	3	160538042	0	27546	NM_002268_Intron1	Acute	0.0035524	6
14	LRRC7	1	69712255	47920	0	TSS_up_100000	Acute	0.0035524	6
14	DDX31	9	132632131	0	38270	NM_022779_Intron14	Acute	0.0035524	6
14	CSNK1D	17	82243625	0	30117	NR_110578_Exon9	Acute	0.0035524	6
14	GMDS-AS1	6	2492262	0	0	NA	Acute	0.0035524	6
14	DCUN1D5	11	103058235	0	33980	NM_032299_Exon8	Acute	0.0035524	6
14	YAE1D1	7	39525510	40866	0	TSS_up_100000	Acute	0.0035524	6
14	OR2A12	7	144089353	5755	0	TSS_up_100000	Acute	0.0035524	6
14	DHX35	20	39100660	0	0	NA	Acute	0.0035524	6
14	C6orf118	6	164860652	0	0	NA	Acute	0.0035524	6
14	GJB5	1	34730054	24993	0	TSS_up_100000	Acute	0.0035524	6
14	TMPRSS13	11	117914968	0	14485	NM_001077263_Intron3	Acute	0.0035524	6
14	PHYHIP	8	22229122	0	3216	NM_001099335_Intron1	Acute	0.0035524	6
14	MIR4277	5	1688323	0	0	NA	Acute	0.0035524	6
14	MCFD2	2	46908761	0	33094	NM_001171511_Intron1	Acute	0.0035524	6
14	SP140	2	230231146	0	5416	NM_001278452_Intron1	Acute	0.0035524	6
14	LOC643542	18	67879855	0	363309	NR_033921_Intron4	Acute	0.0035524	6
14	COBL	7	51877967	561149	0	NA	Acute	0.0035524	6
14	MIR4643	6	91413244	108416	0	NA	Acute	0.0035524	6
14	SYNDIG1	20	24450503	18696	0	TSS_up_100000	Acute	0.0035524	6
14	PDIA5	3	123082251	0	15242	NM_006810_Intron1	Acute	0.0035524	6
14	CNTLN	9	17309000	0	174009	NM_017738_Intron7	Acute	0.0035524	6
14	CMAS	12	21993099	53077	0	TSS_up_100000	Acute	0.0035524	6
14	JRKL-AS1	11	97673175	1166298	0	NA	Acute	0.0035524	6
14	RBFOX3	17	79280117	0	236031	NM_001082575_Intron3	Acute	0.0035524	6
14	KMT2C	7	152259454	0	176551	NM_170606_Intron9	Acute	0.0035524	6
14	F8	23	154849743	0	172980	NM_000132_Intron25	Acute	0.0035524	6
14	PCDHA4	5	140923599	0	116525	NM_018907_Intron1	Acute	0.0035524	6
14	HECA	6	139161516	0	26404	NM_016217_Intron1	Acute	0.00296033	5
14	MGMT	10	129050047	417143	0	NA	Acute	0.00296033	5
14	RGS12	4	3368584	0	54437	NM_198229_Intron3	Acute	0.00296033	5
14	MIR4422	1	55382124	0	0	NA	Acute	0.00296033	5
14	LINC00562	13	47469941	0	0	NA	Acute	0.00296033	5
14	CDH23	10	71466842	0	69908	NM_001171930_Intron3	Acute	0.00296033	5
14	LOC101927592	12	127031092	0	29305	NR_104646_Intron2	Acute	0.00296033	5
14	LOC100996654	7	54766285	0	6972	NR_110040_Intron1	Acute	0.00296033	5
14	LOC101928841	13	113417111	2718	0	TSS_up_100000	Acute	0.00296033	5
14	POLQ	3	121461281	0	84725	NM_199420_Intron24	Acute	0.00296033	5
14	OPCML	11	133535343	2835	0	TSS_up_100000	Acute	0.00296033	5
14	MIR4500HG	13	86717459	0	0	NA	Acute	0.00296033	5
14	MIR4431	2	52699214	0	0	NA	Acute	0.00296033	5
14	FAM49A	2	16958951	293085	0	NA	Acute	0.00296033	5
14	TBC1D12	10	94432150	0	29721	NM_015188_Intron1	Acute	0.00296033	5
14	FIGN	2	163760347	24344	0	TSS_up_100000	Acute	0.00296033	5
[truncated: 10,299 more rows]
